# Supplementary material for: First-Principles Perspective on Gas Adsorption by [Fe4S4]-Based Metal–Organic Frameworks
Source: Langmuir. 2022 Dec 29;39(1):389–94. doi: 10.1021/acs.langmuir.2c02609 (PMC9835974; doi:10.1021/acs.langmuir.2c02609)
Supplement: Supplementary file 2 — la2c02609_si_002.zip [file la2c02609_si_002.zip]

Archive with 88 entries (86 files):
- adsorbates/CH4.xyz
- adsorbates/CO2.xyz
- adsorbates/H2.xyz
- adsorbates/H2O.xyz
- adsorbates/N2.xyz
- adsorbates/NO2.xyz
- adsorbates/O2.xyz
- adsorbates/SO2.xyz
- adsorbents/BMOF-2ligands.xyz
- adsorbents/BMOF-4ligands.xyz
- adsorbents/CLN.xyz
- adsorbents/CLP.xyz
- adsorbents/CMOF.xyz
- best-adsorption-configurations/CH4-BMOF.xyz
- best-adsorption-configurations/CH4-CLN.xyz
- best-adsorption-configurations/CH4-CLP.xyz
- best-adsorption-configurations/CH4-CMOF.xyz
- best-adsorption-configurations/CO2-BMOF.xyz
- best-adsorption-configurations/CO2-CLN.xyz
- best-adsorption-configurations/CO2-CLP.xyz
- best-adsorption-configurations/CO2-CMOF.xyz
- best-adsorption-configurations/H2-BMOF.xyz
- best-adsorption-configurations/H2-CLN.xyz
- best-adsorption-configurations/H2-CLP.xyz
- best-adsorption-configurations/H2-CMOF.xyz
- best-adsorption-configurations/H2O-BMOF.xyz
- best-adsorption-configurations/H2O-CLN.xyz
- best-adsorption-configurations/H2O-CLP.xyz
- best-adsorption-configurations/H2O-CMOF.xyz
- best-adsorption-configurations/N2-BMOF.xyz
- best-adsorption-configurations/N2-CLN.xyz
- best-adsorption-configurations/N2-CLP.xyz
- best-adsorption-configurations/N2-CMOF.xyz
- best-adsorption-configurations/NO2-BMOF-12TET.xyz
- best-adsorption-configurations/NO2-CLN-14TET.xyz
- best-adsorption-configurations/NO2-CLP-14TET.xyz
- best-adsorption-configurations/NO2-CMOF-12TET.xyz
- best-adsorption-configurations/O2-BMOF-11TET.xyz
- best-adsorption-configurations/O2-CLN-13TET.xyz
- best-adsorption-configurations/O2-CLP-11TET.xyz
- best-adsorption-configurations/O2-CMOF-13TET.xyz
- best-adsorption-configurations/SO2-BMOF.xyz
- best-adsorption-configurations/SO2-CLN.xyz
- best-adsorption-configurations/SO2-CLP.xyz
- best-adsorption-configurations/SO2-CMOF.xyz
- model-size-test/N2-BMOF-2ligands.xyz
- model-size-test/N2-BMOF-4ligands.xyz
- model-size-test/NO2-BMOF-2ligands.xyz
- model-size-test/NO2-BMOF-4ligands.xyz
- PES-species/hydrolysis/
- PES-species/hydrolysis/PhBMOF1.xyz
- PES-species/hydrolysis/PhBMOF2.xyz
- PES-species/hydrolysis/PhCLN.xyz
- PES-species/hydrolysis/PhCLP.xyz
- PES-species/hydrolysis/PhCMOF.xyz
- PES-species/hydrolysis/RhBMOF1.xyz
- PES-species/hydrolysis/RhBMOF2.xyz
- PES-species/hydrolysis/RhCLN.xyz
- PES-species/hydrolysis/RhCLP.xyz
- PES-species/hydrolysis/RhCMOF.xyz
- PES-species/hydrolysis/TShBMOF1.xyz
- PES-species/hydrolysis/TShBMOF2.xyz
- PES-species/hydrolysis/TShCLN.xyz
- PES-species/hydrolysis/TShCLP.xyz
- PES-species/hydrolysis/TShCMOF.xyz
- PES-species/oxidation/
- PES-species/oxidation/INToBMOF-11tet.xyz
- PES-species/oxidation/INToCLN-13tet.xyz
- PES-species/oxidation/INToCLP-13tet.xyz
- PES-species/oxidation/INToCMOF-11tet.xyz
- PES-species/oxidation/P1oCMOF-13tet.xyz
- PES-species/oxidation/P2oCMOF-11tet.xyz
- PES-species/oxidation/PoBMOF-11tet.xyz
- PES-species/oxidation/PoCLN-13tet.xyz
- PES-species/oxidation/PoCLP-11tet.xyz
- PES-species/oxidation/RoBMOF-11tet.xyz
- PES-species/oxidation/RoCLN-13tet.xyz
- PES-species/oxidation/RoCLP-11tet.xyz
- PES-species/oxidation/RoCMOF-13tet.xyz
- PES-species/oxidation/TSoBMOF1-11tet.xyz
- PES-species/oxidation/TSoBMOF2-11tet.xyz
- PES-species/oxidation/TSoCLN1-13tet.xyz
- PES-species/oxidation/TSoCLN2-13tet.xyz
- PES-species/oxidation/TSoCLP1-11tet.xyz
- PES-species/oxidation/TSoCLP2-13tet.xyz
- PES-species/oxidation/TSoCMOF1-11tet.xyz
- PES-species/oxidation/TSoCMOF2-13tet.xyz
- PES-species/oxidation/TSoCMOF3-13tet.xyz
