# Supplementary material for: First-Principles Perspective on Gas Adsorption by [Fe4S4]-Based Metal–Organic Frameworks
Source: Langmuir. 2022 Dec 29;39(1):389–94. doi: 10.1021/acs.langmuir.2c02609 (PMC9835974; doi:10.1021/acs.langmuir.2c02609)
Supplement: Supplementary file 2 — la2c02609_si_002.zip [file la2c02609_si_002.zip › adsorbates/CH4.xyz]

     5
Job 2 : Frequencies
  C      -0.00005        0.00004       -0.00018
  H       0.32055       -1.04836        0.06241
  H       0.76395        0.58515       -0.52869
  H      -0.95119        0.06035       -0.54522
  H      -0.13304        0.40263        1.01259
