# Supplementary material for: First-Principles Perspective on Gas Adsorption by [Fe4S4]-Based Metal–Organic Frameworks
Source: Langmuir. 2022 Dec 29;39(1):389–94. doi: 10.1021/acs.langmuir.2c02609 (PMC9835974; doi:10.1021/acs.langmuir.2c02609)
Supplement: Supplementary file 2 — la2c02609_si_002.zip [file la2c02609_si_002.zip › adsorbates/H2O.xyz]

     3
Job 2 : Frequencies
  H       0.76513       -0.47736        0.00000
  H      -0.76513       -0.47673        0.00000
  O       0.00000        0.11926        0.00000
