# Supplementary material for: First-Principles Perspective on Gas Adsorption by [Fe4S4]-Based Metal–Organic Frameworks
Source: Langmuir. 2022 Dec 29;39(1):389–94. doi: 10.1021/acs.langmuir.2c02609 (PMC9835974; doi:10.1021/acs.langmuir.2c02609)
Supplement: Supplementary file 2 — la2c02609_si_002.zip [file la2c02609_si_002.zip › adsorbates/SO2.xyz]

     3
Job 2 : Frequencies
  O       1.27301       -0.37543        0.00000
  O      -1.27301       -0.37542        0.00000
  S       0.00000        0.37542        0.00000
