# Supplementary material for: First-Principles Perspective on Gas Adsorption by [Fe4S4]-Based Metal–Organic Frameworks
Source: Langmuir. 2022 Dec 29;39(1):389–94. doi: 10.1021/acs.langmuir.2c02609 (PMC9835974; doi:10.1021/acs.langmuir.2c02609)
Supplement: Supplementary file 2 — la2c02609_si_002.zip [file la2c02609_si_002.zip › adsorbents/BMOF-2ligands.xyz]

     48
Job 2 : Frequencies
  Fe     -0.97929        0.95854       -0.80960
  S      -0.61694       -1.17981       -1.51763
  S      -0.25569        1.00510        1.42781
  S      -3.20047        1.51817       -0.96380
  Fe     -2.78718       -0.71893       -0.98478
  Fe     -2.51748        0.98723        1.14756
  Fe     -0.80556       -1.08256        0.74928
  S      -3.04465       -1.25112        1.27423
  C       2.30212        1.22977       -1.37114
  C       3.60061        1.04645       -0.90241
  C       4.33387        2.12927       -0.38531
  C       3.74261        3.40601       -0.37369
  C       2.43658        3.58377       -0.83800
  C       1.68798        2.49580       -1.32760
  H       1.74519        0.37293       -1.75700
  H       4.03614        0.04639       -0.92769
  H       4.30444        4.26631       -0.00055
  H       2.00101        4.58726       -0.83757
  C       3.57436       -3.00120       -0.62184
  C       2.24186       -3.19152       -0.25118
  C       1.76417       -2.71116        0.98166
  C       2.64653       -2.00832        1.82338
  C       3.97616       -1.80414        1.45222
  C       4.45221       -2.30818        0.23001
  H       3.92713       -3.39532       -1.57821
  H       1.56228       -3.71173       -0.92890
  H       2.27844       -1.60581        2.76908
  H       4.63907       -1.23627        2.10987
  S       5.98392        1.95045        0.26065
  S      -0.00708        2.71854       -1.86081
  S      -3.15839        2.84793        2.28530
  S       0.08127       -3.00321        1.52576
  S      -3.80793       -2.29849       -2.26805
  S       6.17868       -2.05039       -0.16091
  H       6.08070       -2.31466       -1.48973
  N      -0.61839        4.13250        0.90083
  H       0.09999        3.60873        1.42449
  H      -1.56609        3.82729        1.30591
  H      -0.47988        5.14401        0.98392
  N      -2.48386       -4.10511       -0.03264
  H      -2.95469       -3.56481        0.72383
  H      -2.84580       -3.65120       -0.93658
  H      -1.45707       -3.92068        0.11398
  H      -0.53401        3.79827       -0.11510
  H      -2.69954       -5.10527        0.01543
  H       6.10528        0.61457        0.00293
  H      -4.18690        3.21211        1.47199
  H      -5.01041       -2.22914       -1.62857
