# Supplementary material for: First-Principles Perspective on Gas Adsorption by [Fe4S4]-Based Metal–Organic Frameworks
Source: Langmuir. 2022 Dec 29;39(1):389–94. doi: 10.1021/acs.langmuir.2c02609 (PMC9835974; doi:10.1021/acs.langmuir.2c02609)
Supplement: Supplementary file 2 — la2c02609_si_002.zip [file la2c02609_si_002.zip › adsorbents/BMOF-4ligands.xyz]

     70
Job 2 : Frequencies
  Fe     -0.85549        0.98316       -0.78262
  S       1.38968        1.11923       -1.18187
  S      -1.40406        1.29867        1.40161
  S      -1.31860       -1.22087       -1.16795
  Fe      0.98444       -1.12348       -0.85409
  Fe     -0.93238       -0.87794        1.08892
  Fe      0.81484        0.87131        1.11578
  S       1.24717       -1.37662        1.44370
  C      -3.96326        3.38684       -0.43182
  C      -5.31096        3.22609       -0.10662
  C      -6.07781        2.23586       -0.74508
  C      -5.48011        1.41395       -1.71451
  C      -4.13639        1.59085       -2.04840
  C      -3.36051        2.57866       -1.41310
  H      -3.36967        4.14386        0.08459
  H      -5.76405        3.87622        0.64599
  H      -6.05652        0.62168       -2.19898
  H      -3.67218        0.94081       -2.79270
  C      -4.22501       -1.15723        1.58103
  C      -5.46959       -1.01706        0.97121
  C      -6.07430       -2.11072        0.32622
  C      -5.41693       -3.35468        0.33385
  C      -4.16782       -3.48902        0.94428
  C      -3.54250       -2.38865        1.56006
  H      -3.75947       -0.29326        2.05970
  H      -5.96527       -0.04436        0.98710
  H      -5.88140       -4.22191       -0.14267
  H      -3.67926       -4.46750        0.95136
  C       5.30126        1.09984        0.85708
  C       4.05992        1.21519        1.47858
  C       3.41177        2.46131        1.57903
  C       4.07419        3.59909        1.08021
  C       5.32520        3.49034        0.46683
  C       5.94519        2.23464        0.33233
  H       5.75976        0.11345        0.76733
  H       3.57062        0.31943        1.86853
  H       3.61474        4.58602        1.18761
  H       5.82120        4.38857        0.08974
  C       5.63230       -1.58251       -1.80632
  C       4.30105       -1.84084       -2.13637
  C       3.50364       -2.66340       -1.31803
  C       4.06877       -3.21230       -0.15202
  C       5.40402       -2.96997        0.17370
  C       6.19614       -2.15417       -0.65332
  H       6.22705       -0.92120       -2.44138
  H       3.86495       -1.38731       -3.02853
  H       3.45397       -3.82667        0.50831
  H       5.82648       -3.41894        1.07611
  S      -7.82187        2.00568       -0.41130
  S      -1.64192        2.78105       -1.87733
  S      -1.90695       -2.53104        2.28185
  S      -7.64549       -1.98692       -0.50294
  S       1.76920        2.58876        2.28576
  S       1.80716       -3.00456       -1.79301
  S       7.51607        2.14928       -0.50324
  H       7.71488        0.81010       -0.32103
  S       7.92401       -1.83032       -0.32167
  H       7.90258       -2.18442        0.98963
  N      -0.70734       -4.14940       -0.15047
  H      -0.99296       -3.79413        0.81930
  H      -0.95258       -5.13287       -0.29711
  H      -1.21697       -3.51327       -0.80419
  N       0.81083        4.09929       -0.30423
  H       1.00920        3.77125        0.69985
  H      -0.19010        3.89990       -0.57401
  H       1.05694        5.08233       -0.45190
  H       0.31162       -3.97234       -0.34270
  H       1.38219        3.45975       -0.89712
  H      -7.83497       -0.65539       -0.26679
  H      -7.82226        2.56130        0.82839
