# Supplementary material for: First-Principles Perspective on Gas Adsorption by [Fe4S4]-Based Metal–Organic Frameworks
Source: Langmuir. 2022 Dec 29;39(1):389–94. doi: 10.1021/acs.langmuir.2c02609 (PMC9835974; doi:10.1021/acs.langmuir.2c02609)
Supplement: Supplementary file 2 — la2c02609_si_002.zip [file la2c02609_si_002.zip › adsorbents/CLN.xyz]

     8
Job 2 : Frequencies
  Fe     -0.92421        0.46821       -1.12503
  S      -1.32414        1.75049        0.78443
  S      -1.32418       -1.75045       -0.78445
  S       1.33332        1.03296       -1.59840
  Fe      0.91861        1.00837        0.69201
  Fe      0.91859       -1.00839       -0.69200
  Fe     -0.92424       -0.46818        1.12502
  S       1.33327       -1.03300        1.59842
