# Supplementary material for: First-Principles Perspective on Gas Adsorption by [Fe4S4]-Based Metal–Organic Frameworks
Source: Langmuir. 2022 Dec 29;39(1):389–94. doi: 10.1021/acs.langmuir.2c02609 (PMC9835974; doi:10.1021/acs.langmuir.2c02609)
Supplement: Supplementary file 2 — la2c02609_si_002.zip [file la2c02609_si_002.zip › adsorbents/CLP.xyz]

     8
Job 2 : Frequencies
  Fe      0.79530        1.11873       -0.78441
  S      -1.37025        0.93714       -1.47839
  S       1.37025       -0.93714       -1.47839
  S       1.06829        1.26736        1.47868
  Fe     -1.06829        0.86744        0.78423
  Fe      1.06829       -0.86744        0.78423
  Fe     -0.79530       -1.11873       -0.78441
  S      -1.06829       -1.26736        1.47868
