# Supplementary material for: First-Principles Perspective on Gas Adsorption by [Fe4S4]-Based Metal–Organic Frameworks
Source: Langmuir. 2022 Dec 29;39(1):389–94. doi: 10.1021/acs.langmuir.2c02609 (PMC9835974; doi:10.1021/acs.langmuir.2c02609)
Supplement: Supplementary file 2 — la2c02609_si_002.zip [file la2c02609_si_002.zip › adsorbents/CMOF.xyz]

     42
Job 2 : Frequencies
  F-1,11658        0,86566       -0,82529
  S 0,91946        1,45708       -1,39106
  S-0,91341        1,38413        1,45334
  S-0,91916       -1,38175       -1,46762
  Fe1,11701       -0,82099       -0,87115
  F-1,12065       -0,86202        0,81039
  Fe1,12004        0,81467        0,85618
  S 0,91269       -1,46371        1,37534
  C-5,16085        0,01272       -0,00660
  C-5,86265        0,90141       -0,84268
  C-7,25496        0,90477       -0,84006
  C-7,96154        0,02196       -0,00358
  C-7,26057       -0,86674        0,83236
  C-5,86673       -0,87070        0,83019
  H-5,30146        1,58059       -1,48608
  H-7,82003        1,58490       -1,48027
  H-7,81337       -1,54870        1,47944
  H-5,30839       -1,55356        1,47225
  C 7,96167       -0,01846       -0,00402
  C 7,25985        0,82236        0,87943
  C 5,86598        0,82427        0,87825
  C 5,16096       -0,01292       -0,00549
  C 5,86361       -0,85365       -0,88911
  C 7,25594       -0,85532       -0,88717
  H 7,81196        1,46957        1,56183
  H 5,30700        1,47005        1,55705
  H 5,30306       -1,49735       -1,56853
  H 7,82162       -1,49921       -1,56330
  C 9,45172       -0,06117       -0,04599
  C 3,67608       -0,00925       -0,00609
  C-3,67595        0,00792       -0,00729
  C-9,45143        0,06956       -0,04159
  O10,10789       -0,76896       -0,79100
  O10,02814        0,79106        0,85344
  O 3,06647        0,76979        0,81437
  O 3,06364       -0,78492       -0,82729
  O-3,06707       -0,81459        0,77002
  O-3,06298        0,82681       -0,78495
  -10,02852       -0,82972        0,81049
  -10,10704        0,81825       -0,74591
  H10,99356        0,68356        0,74180
  -10,99385       -0,71442        0,70603
