# Supplementary material for: First-Principles Perspective on Gas Adsorption by [Fe4S4]-Based Metal–Organic Frameworks
Source: Langmuir. 2022 Dec 29;39(1):389–94. doi: 10.1021/acs.langmuir.2c02609 (PMC9835974; doi:10.1021/acs.langmuir.2c02609)
Supplement: Supplementary file 2 — la2c02609_si_002.zip [file la2c02609_si_002.zip › best-adsorption-configurations/CH4-BMOF.xyz]

     53
Job 2 : Frequencies
  Fe     -0.90556        1.03052       -0.95128
  S      -0.59584       -1.10046       -1.71674
  S      -0.16263        0.94112        1.27406
  S      -3.10133        1.65160       -1.06373
  Fe     -2.75083       -0.59798       -1.17212
  Fe     -2.42316        1.00526        1.02668
  Fe     -0.82237       -1.10095        0.55362
  S      -3.06064       -1.20977        1.06159
  C       2.37815        1.25495       -1.43906
  C       3.66314        1.02807       -0.95219
  C       4.41318        2.07992       -0.39630
  C       3.85426        3.37086       -0.36662
  C       2.56155        3.59215       -0.84923
  C       1.79440        2.53452       -1.37538
  H       1.80693        0.42134       -1.85405
  H       4.07460        0.01819       -0.99359
  H       4.43053        4.20786        0.03635
  H       2.15064        4.60589       -0.83294
  C       3.53274       -3.07377       -0.73008
  C       2.18731       -3.26290       -0.40910
  C       1.66764       -2.79200        0.81026
  C       2.52127       -2.09997        1.69013
  C       3.86376       -1.89695        1.36842
  C       4.38158       -2.39223        0.15947
  H       3.91860       -3.46096       -1.67642
  H       1.53056       -3.77497       -1.11498
  H       2.11986       -1.70398        2.62511
  H       4.50501       -1.33823        2.05478
  S       6.04576        1.84564        0.27546
  S       0.11038        2.81313       -1.91840
  S      -2.99640        2.81069        2.28493
  S      -0.03679       -3.07837        1.28603
  S      -3.82124       -2.08247       -2.52902
  S       6.12330       -2.14424       -0.16377
  H       6.07502       -2.40124       -1.49676
  N      -0.44971        4.10180        0.91489
  H       0.26492        3.53498        1.39732
  H      -1.39741        3.79873        1.32077
  H      -0.28472        5.10402        1.04756
  N      -2.60571       -4.03090       -0.36033
  H      -3.06859       -3.51686        0.41813
  H      -2.94158       -3.51886       -1.24502
  H      -1.57592       -3.88659       -0.19546
  H      -0.38976        3.81944       -0.11785
  H      -2.85220       -5.02510       -0.36696
  H       6.12743        0.50724        0.01446
  H      -4.03374        3.23785        1.51454
  H      -5.02589       -1.98999       -1.89660
  C      -1.15828       -0.51072        4.59065
  H      -0.91437       -1.34260        3.91643
  H      -1.32997       -0.89039        5.60721
  H      -0.32560        0.20538        4.59813
  H      -2.06359       -0.00682        4.22613
