# Supplementary material for: First-Principles Perspective on Gas Adsorption by [Fe4S4]-Based Metal–Organic Frameworks
Source: Langmuir. 2022 Dec 29;39(1):389–94. doi: 10.1021/acs.langmuir.2c02609 (PMC9835974; doi:10.1021/acs.langmuir.2c02609)
Supplement: Supplementary file 2 — la2c02609_si_002.zip [file la2c02609_si_002.zip › best-adsorption-configurations/CH4-CLN.xyz]

     13
Job 2 : Frequencies
  Fe      1.21751       -0.02821       -0.12673
  S       0.32113        1.77649       -1.47440
  S       0.29948       -2.13970       -0.87950
  S       0.62213        0.33096        2.20079
  Fe     -0.58222        1.41833        0.59479
  Fe     -0.59581       -1.17207        0.98861
  Fe     -0.79712       -0.21570       -1.44345
  S      -2.35894        0.04232        0.20040
  C       3.75148       -0.02156       -0.10606
  H       4.18809        0.09181        0.89192
  H       3.16993        0.89303       -0.34677
  H       4.52680       -0.11382       -0.87687
  H       3.16392       -0.96398       -0.13225
