# Supplementary material for: First-Principles Perspective on Gas Adsorption by [Fe4S4]-Based Metal–Organic Frameworks
Source: Langmuir. 2022 Dec 29;39(1):389–94. doi: 10.1021/acs.langmuir.2c02609 (PMC9835974; doi:10.1021/acs.langmuir.2c02609)
Supplement: Supplementary file 2 — la2c02609_si_002.zip [file la2c02609_si_002.zip › best-adsorption-configurations/CH4-CMOF.xyz]

     47
Job 2 : Frequencies
  Fe      1.17939        0.31757        1.11793
  S      -0.85970        0.58519        1.88662
  S       0.96276        1.77191       -0.71008
  S       1.00846       -1.98627        0.71755
  Fe     -1.03502       -1.24105        0.42697
  Fe      1.19223       -0.52578       -1.10629
  Fe     -1.06946        0.98782       -0.41595
  S      -0.83931       -0.83416       -1.87526
  C       5.22886       -0.05604        0.01068
  C       5.92660        0.38445        1.15102
  C       7.31885        0.39989        1.15090
  C       8.02945       -0.02397        0.01348
  C       7.33261       -0.46473       -1.12670
  C       5.93882       -0.48041       -1.12721
  H       5.36227        0.71025        2.02598
  H       7.88072        0.73752        2.02387
  H       7.88856       -0.79250       -2.00584
  H       5.38355       -0.81924       -2.00308
  C      -7.89446       -0.24253       -0.00390
  C      -7.20711        0.90446       -0.44213
  C      -5.81343        0.92318       -0.43987
  C      -5.09411       -0.20305       -0.00020
  C      -5.78217       -1.34996        0.43792
  C      -7.17446       -1.36807        0.43550
  H      -7.77045        1.77424       -0.78207
  H      -5.26467        1.80389       -0.77722
  H      -5.21052       -2.21552        0.77593
  H      -7.72915       -2.24647        0.77093
  C      -9.38350       -0.31782        0.01543
  C      -3.60908       -0.17925        0.00189
  C       3.74383       -0.07358        0.00870
  C       9.51901        0.01389        0.06935
  O     -10.02782       -1.28459        0.38507
  O      -9.97448        0.83032       -0.43244
  O      -3.01751        0.88655       -0.40110
  O      -2.98123       -1.22417        0.40817
  O       3.13934       -0.48179       -1.04922
  O       3.12736        0.32053        1.06479
  O      10.10042       -0.41978       -1.08902
  O      10.17125        0.38616        1.02981
  H     -10.93794        0.67292       -0.37780
  H      11.06512       -0.35397       -0.94390
  C      -2.27542        4.08348        0.01453
  H      -1.70076        3.53630        0.77580
  H      -3.34639        3.90641        0.17494
  H      -2.05122        5.15517        0.09756
  H      -1.99474        3.73639       -0.99038
