# Supplementary material for: First-Principles Perspective on Gas Adsorption by [Fe4S4]-Based Metal–Organic Frameworks
Source: Langmuir. 2022 Dec 29;39(1):389–94. doi: 10.1021/acs.langmuir.2c02609 (PMC9835974; doi:10.1021/acs.langmuir.2c02609)
Supplement: Supplementary file 2 — la2c02609_si_002.zip [file la2c02609_si_002.zip › best-adsorption-configurations/CO2-BMOF.xyz]

     51
Job 2 : Frequencies
  Fe      0.51551       -1.48170       -0.80859
  S       0.53444        0.49913       -1.95134
  S      -0.06538       -0.93804        1.41135
  S       2.57726       -2.49740       -0.87574
  Fe      2.60171       -0.27534       -1.35185
  Fe      2.13701       -1.42009        1.08626
  Fe      0.82433        0.81465        0.29420
  S       3.07425        0.64258        0.71646
  C      -2.79164       -1.19218       -1.08636
  C      -3.99283       -0.68904       -0.59248
  C      -4.88574       -1.52292        0.10371
  C      -4.55594       -2.88030        0.27172
  C      -3.34535       -3.37895       -0.21756
  C      -2.43516       -2.53974       -0.88931
  H      -2.10748       -0.52397       -1.61479
  H      -4.22337        0.36725       -0.73906
  H      -5.24700       -3.55217        0.78753
  H      -3.11338       -4.44051       -0.09086
  C      -3.24306        3.18686       -1.13765
  C      -1.86650        3.18142       -0.90426
  C      -1.35691        2.92563        0.38153
  C      -2.25923        2.64535        1.42477
  C      -3.63547        2.63819        1.19466
  C      -4.13828        2.91873       -0.08737
  H      -3.61618        3.39897       -2.14274
  H      -1.17922        3.36659       -1.73205
  H      -1.87337        2.41512        2.41973
  H      -4.31825        2.39720        2.01326
  S      -6.41990       -0.92935        0.78751
  S      -0.85663       -3.17424       -1.44852
  S       2.46918       -3.10755        2.57454
  S       0.40070        2.98227        0.73420
  S       3.90559        0.77413       -2.89086
  S      -5.91375        2.92839       -0.30003
  H      -5.90960        2.89068       -1.65786
  N      -0.34071       -4.11821        1.52590
  H      -0.92584       -3.38048        1.94703
  H       0.66726       -3.92461        1.84703
  H      -0.65483       -5.05105        1.80939
  N       2.75706        3.35610       -1.44262
  H       3.40221        3.62855       -0.68699
  H       3.13949        2.47651       -1.93610
  H       1.82835        3.14867       -0.98146
  H      -0.41714       -3.97588        0.46568
  H       2.65515        4.12282       -2.11478
  H      -6.29446        0.35844        0.35025
  H       3.35737       -3.82842        1.83744
  H       5.06172        0.65692       -2.17877
  C       3.65421        3.60263        2.32439
  O       3.89729        4.08569        1.27772
  O       3.43154        3.15879        3.37965
