# Supplementary material for: First-Principles Perspective on Gas Adsorption by [Fe4S4]-Based Metal–Organic Frameworks
Source: Langmuir. 2022 Dec 29;39(1):389–94. doi: 10.1021/acs.langmuir.2c02609 (PMC9835974; doi:10.1021/acs.langmuir.2c02609)
Supplement: Supplementary file 2 — la2c02609_si_002.zip [file la2c02609_si_002.zip › best-adsorption-configurations/CO2-CLN.xyz]

     11
Job 2 : Frequencies
  Fe      0.63222        0.94677       -1.28273
  S       0.37108       -1.20290       -2.01075
  S       2.50552        0.84906        0.02086
  S      -0.96361        1.90916        0.05653
  Fe     -0.80872       -0.51434       -0.01305
  Fe      0.63592        0.87114        1.33380
  Fe      1.50932       -1.19180       -0.03503
  S       0.37591       -1.31634        1.93958
  C      -3.99207       -0.29627       -0.00776
  O      -3.03875       -0.99306       -0.02571
  O      -4.94339        0.37406        0.00938
