# Supplementary material for: First-Principles Perspective on Gas Adsorption by [Fe4S4]-Based Metal–Organic Frameworks
Source: Langmuir. 2022 Dec 29;39(1):389–94. doi: 10.1021/acs.langmuir.2c02609 (PMC9835974; doi:10.1021/acs.langmuir.2c02609)
Supplement: Supplementary file 2 — la2c02609_si_002.zip [file la2c02609_si_002.zip › best-adsorption-configurations/CO2-CLP.xyz]

     11
Job 2 : Frequencies
  Fe     -1.33344       -1.36308        0.51841
  S       0.18546       -1.73411       -1.05604
  S      -2.77440       -0.01641       -0.57803
  S      -0.14280       -0.25306        2.04933
  Fe      1.15918       -0.05502        0.18340
  Fe     -1.35375        1.13824        0.75058
  Fe     -0.70400        0.31469       -1.44972
  S       0.33667        2.04926       -0.39309
  C       4.39527       -0.07369       -0.02164
  O       3.20473       -0.08494        0.06385
  O       5.54300       -0.06437       -0.10065
