# Supplementary material for: First-Principles Perspective on Gas Adsorption by [Fe4S4]-Based Metal–Organic Frameworks
Source: Langmuir. 2022 Dec 29;39(1):389–94. doi: 10.1021/acs.langmuir.2c02609 (PMC9835974; doi:10.1021/acs.langmuir.2c02609)
Supplement: Supplementary file 2 — la2c02609_si_002.zip [file la2c02609_si_002.zip › best-adsorption-configurations/CO2-CMOF.xyz]

     45
Job 2 : Frequencies
  Fe      0.95031        0.93457        0.33685
  S      -1.08416        1.73259        0.59624
  S       0.71838        0.37779       -1.93082
  S       0.71573       -0.78568        1.91475
  Fe     -1.32192       -0.52986        1.14165
  Fe      0.88337       -1.34810       -0.35642
  Fe     -1.31761        0.16669       -1.13339
  S      -1.16187       -2.10697       -0.58297
  C       4.96799       -0.38785       -0.00195
  C       5.73905        0.72437        0.38415
  C       7.12894        0.63888        0.39209
  C       7.76535       -0.55705        0.01528
  C       6.99586       -1.67016       -0.37061
  C       5.60485       -1.58514       -0.37836
  H       5.24053        1.64992        0.67157
  H       7.74459        1.49077        0.68700
  H       7.49358       -2.59577       -0.66199
  H       4.99475       -2.43968       -0.67439
  C      -8.16324       -0.06720        0.02850
  C      -7.45829        0.27513       -1.14016
  C      -6.06461        0.25195       -1.14378
  C      -5.36280       -0.11334        0.01937
  C      -6.06864       -0.45600        1.18796
  C      -7.46078       -0.43244        1.19103
  H      -8.00792        0.55743       -2.03883
  H      -5.50308        0.51465       -2.04153
  H      -5.51058       -0.73732        2.08216
  H      -8.02880       -0.69413        2.08582
  C      -9.65301       -0.05952        0.08901
  C      -3.87778       -0.13831        0.01362
  C       3.48416       -0.30821       -0.01253
  C       9.25579       -0.59176        0.04258
  O     -10.31220       -0.34705        1.07357
  O     -10.22615        0.31033       -1.09538
  O      -3.26585        0.18317       -1.06940
  O      -3.26926       -0.47916        1.09280
  O       2.82661       -1.35924       -0.34658
  O       2.91952        0.80064        0.31127
  O       9.76117       -1.80125       -0.34446
  O       9.96894        0.34136        0.36982
  H     -11.19177        0.28141       -0.94454
  H      10.73347       -1.71349       -0.29008
  C       3.08218        3.72522       -0.01764
  O       1.92252        3.56150        0.07129
  O       4.23567        3.90285       -0.10386
