# Supplementary material for: First-Principles Perspective on Gas Adsorption by [Fe4S4]-Based Metal–Organic Frameworks
Source: Langmuir. 2022 Dec 29;39(1):389–94. doi: 10.1021/acs.langmuir.2c02609 (PMC9835974; doi:10.1021/acs.langmuir.2c02609)
Supplement: Supplementary file 2 — la2c02609_si_002.zip [file la2c02609_si_002.zip › best-adsorption-configurations/H2-BMOF.xyz]

     50
Job 2 : Frequencies
  Fe     -0.96424        0.97361       -0.83752
  S      -0.62394       -1.16165       -1.56668
  S      -0.22897        0.98705        1.39496
  S      -3.17862        1.55627       -0.97349
  Fe     -2.78698       -0.68477       -1.02030
  Fe     -2.49239        0.99436        1.13080
  Fe     -0.80721       -1.08783        0.70214
  S      -3.04475       -1.23868        1.23301
  C       2.31935        1.23009       -1.37741
  C       3.61588        1.03700       -0.90709
  C       4.35679        2.11442       -0.38952
  C       3.77544        3.39571       -0.37941
  C       2.47138        3.58333       -0.84542
  C       1.71499        2.50085       -1.33527
  H       1.75636        0.37725       -1.76347
  H       4.04366        0.03354       -0.93135
  H       4.34340        4.25181       -0.00590
  H       2.04329        4.59004       -0.84581
  C       3.56273       -3.01740       -0.64265
  C       2.22648       -3.20590       -0.28482
  C       1.73944       -2.73088        0.94639
  C       2.61611       -2.03476        1.79975
  C       3.94955       -1.83276        1.44156
  C       4.43501       -2.33185        0.22089
  H       3.92282       -3.40715       -1.59808
  H       1.55137       -3.72061       -0.97119
  H       2.24026       -1.63604        2.74407
  H       4.60841       -1.27069        2.10820
  S       6.00457        1.92337        0.25863
  S       0.02172        2.73754       -1.86818
  S      -3.10756        2.84421        2.29938
  S       0.05095       -3.02057        1.47418
  S      -3.82971       -2.24086       -2.31511
  S       6.16582       -2.07828       -0.15262
  H       6.08046       -2.34142       -1.48254
  N      -0.56685        4.12510        0.91260
  H       0.15351        3.59374        1.42555
  H      -1.51317        3.82055        1.32195
  H      -0.42304        5.13514        1.00433
  N      -2.51834       -4.08599       -0.10442
  H      -2.98651       -3.56020        0.66299
  H      -2.87924       -3.61326       -0.99970
  H      -1.49088       -3.90789        0.04403
  H      -0.49200        3.80088       -0.10714
  H      -2.73697       -5.08631       -0.07601
  H       6.11341        0.58512        0.00760
  H      -4.13639        3.23017        1.49653
  H      -5.02837       -2.16443       -1.66930
  H      -1.28739       -0.62358        3.92273
  H      -1.33640       -0.62179        4.67487
