# Supplementary material for: First-Principles Perspective on Gas Adsorption by [Fe4S4]-Based Metal–Organic Frameworks
Source: Langmuir. 2022 Dec 29;39(1):389–94. doi: 10.1021/acs.langmuir.2c02609 (PMC9835974; doi:10.1021/acs.langmuir.2c02609)
Supplement: Supplementary file 2 — la2c02609_si_002.zip [file la2c02609_si_002.zip › best-adsorption-configurations/H2-CLN.xyz]

     10
Job 2 : Frequencies
  Fe     -0.81743        1.25543        0.50071
  S       0.95152        2.03520       -0.71478
  S       0.13984        0.04894        2.18836
  S      -2.31602       -0.18392       -0.44490
  Fe     -0.09203       -0.03074       -1.41593
  Fe     -0.61581       -1.34678        0.54212
  Fe      1.53825        0.12586        0.39032
  S       1.25861       -1.88795       -0.64599
  H      -0.82241       -0.13562       -3.20294
  H      -0.05845       -0.15888       -3.36782
