# Supplementary material for: First-Principles Perspective on Gas Adsorption by [Fe4S4]-Based Metal–Organic Frameworks
Source: Langmuir. 2022 Dec 29;39(1):389–94. doi: 10.1021/acs.langmuir.2c02609 (PMC9835974; doi:10.1021/acs.langmuir.2c02609)
Supplement: Supplementary file 2 — la2c02609_si_002.zip [file la2c02609_si_002.zip › best-adsorption-configurations/H2-CLP.xyz]

     10
Job 2 : Frequencies
  Fe     -1.00178        1.21872        0.57270
  S       0.20088        0.06215        2.07918
  S      -2.14263       -0.25082       -0.71144
  S       0.59787        2.01259       -0.73495
  Fe      1.59987        0.21067        0.31189
  Fe     -0.02189       -0.06077       -1.48089
  Fe     -0.68738       -1.38272        0.60255
  S       1.10110       -1.85445       -0.61975
  H       3.33352        0.81775       -0.21025
  H       3.44180        0.03718       -0.16078
