# Supplementary material for: First-Principles Perspective on Gas Adsorption by [Fe4S4]-Based Metal–Organic Frameworks
Source: Langmuir. 2022 Dec 29;39(1):389–94. doi: 10.1021/acs.langmuir.2c02609 (PMC9835974; doi:10.1021/acs.langmuir.2c02609)
Supplement: Supplementary file 2 — la2c02609_si_002.zip [file la2c02609_si_002.zip › best-adsorption-configurations/H2-CMOF.xyz]

     44
Job 2 : Frequencies
  Fe      1.10855        1.14693        0.34192
  S      -0.93857        1.91560        0.58484
  S       0.89793        0.57553       -1.92414
  S       0.91076       -0.57124        1.92743
  Fe     -1.12775       -0.35237        1.14604
  Fe      1.10506       -1.13752       -0.33951
  Fe     -1.13515        0.32978       -1.13284
  S      -0.92518       -1.93636       -0.56996
  C       5.15249       -0.02178        0.00031
  C       5.86429        1.13796        0.36018
  C       7.25656        1.12730        0.36013
  C       7.95339       -0.04042        0.00076
  C       7.24265       -1.20032       -0.35882
  C       5.84877       -1.19018       -0.35869
  H       5.31073        2.03612        0.63791
  H       7.82904        2.01497        0.63600
  H       7.78793       -2.10311       -0.63634
  H       5.28288       -2.08114       -0.63481
  C      -7.97548       -0.04391        0.01884
  C      -7.27608        0.30618       -1.15084
  C      -5.88221        0.31272       -1.15217
  C      -5.17476       -0.03062        0.01425
  C      -5.87506       -0.38095        1.18390
  C      -7.26739       -0.38695        1.18470
  H      -7.83010        0.57119       -2.05206
  H      -5.32493        0.58182       -2.05067
  H      -5.31266       -0.64485        2.08069
  H      -7.83122       -0.65512        2.08022
  C      -9.46525       -0.06746        0.07710
  C      -3.68964       -0.02364        0.01111
  C       3.66712       -0.01233       -0.00036
  C       9.44369        0.00540        0.01794
  O     -10.11966       -0.36262        1.06255
  O     -10.04410        0.28257       -1.11047
  O      -3.08274        0.30441       -1.07299
  O      -3.07558       -0.34533        1.09289
  O       3.05040       -1.09073       -0.32824
  O       3.06376        1.07357        0.32539
  O      10.01108       -1.18299       -0.34747
  O      10.10744        0.98234        0.32050
  H     -11.00917        0.23421       -0.96103
  H      10.97759       -1.04209       -0.30208
  H       2.38288        3.60170       -0.17952
  H       1.67628        3.85711       -0.10253
