# Supplementary material for: First-Principles Perspective on Gas Adsorption by [Fe4S4]-Based Metal–Organic Frameworks
Source: Langmuir. 2022 Dec 29;39(1):389–94. doi: 10.1021/acs.langmuir.2c02609 (PMC9835974; doi:10.1021/acs.langmuir.2c02609)
Supplement: Supplementary file 2 — la2c02609_si_002.zip [file la2c02609_si_002.zip › best-adsorption-configurations/H2O-BMOF.xyz]

     51
Job 2 : Frequencies
  Fe      0.74345       -1.22600       -0.82878
  S       0.70468        0.89168       -1.69060
  S      -0.03795       -0.96749        1.37494
  S       2.85154       -2.10297       -0.85925
  Fe      2.77269        0.16664       -1.04568
  Fe      2.20400       -1.30846        1.18537
  Fe      0.85838        0.96220        0.59037
  S       3.07593        0.82227        1.16183
  C      -2.54818       -1.12203       -1.28688
  C      -3.81018       -0.77018       -0.81410
  C      -4.68064       -1.74852       -0.30114
  C      -4.26502       -3.09272       -0.29846
  C      -2.99422       -3.44005       -0.76518
  C      -2.10745       -2.45859       -1.24947
  H      -1.88345       -0.34434       -1.67056
  H      -4.10752        0.27955       -0.83161
  H      -4.93563       -3.87265        0.07171
  H      -2.69393       -4.49202       -0.76839
  C      -3.29953        3.21352       -0.75359
  C      -1.93550        3.28387       -0.46474
  C      -1.44386        2.88643        0.79231
  C      -2.35140        2.38434        1.74447
  C      -3.71426        2.30022        1.45746
  C      -4.20019        2.72489        0.20887
  H      -3.65862        3.54018       -1.73280
  H      -1.24212        3.64456       -1.22703
  H      -1.97804        2.04351        2.71205
  H      -4.39889        1.88987        2.20397
  S      -6.29171       -1.35628        0.34918
  S      -0.45306       -2.91011       -1.76613
  S       2.54835       -3.12763        2.50461
  S       0.29166        3.04363        1.21855
  S       4.10135        1.42596       -2.38479
  S      -5.96345        2.63242       -0.07304
  H      -5.91739        2.81281       -1.41859
  N      -0.10976       -4.15415        1.12015
  H      -0.76183       -3.48455        1.55777
  H       0.85740       -3.95333        1.54287
  H      -0.40181       -5.12211        1.28399
  N       2.64163        3.86930       -0.89995
  H       3.22956        4.05659       -0.04070
  H       3.10081        3.07673       -1.44920
  H       1.70415        3.55959       -0.54587
  H      -0.10631       -3.90823        0.07716
  H       2.55045        4.70410       -1.48521
  H      -6.21865       -0.00898        0.13565
  H       3.53382       -3.70002        1.76089
  H       5.20207        1.35822       -1.58415
  O       4.07308        3.84786        1.45459
  H       3.69230        4.21774        2.26852
  H       3.94958        2.86901        1.54612
