# Supplementary material for: First-Principles Perspective on Gas Adsorption by [Fe4S4]-Based Metal–Organic Frameworks
Source: Langmuir. 2022 Dec 29;39(1):389–94. doi: 10.1021/acs.langmuir.2c02609 (PMC9835974; doi:10.1021/acs.langmuir.2c02609)
Supplement: Supplementary file 2 — la2c02609_si_002.zip [file la2c02609_si_002.zip › best-adsorption-configurations/H2O-CLN.xyz]

     11
Job 2 : Frequencies
  Fe     -0.97997        1.30964        0.44165
  S      -0.21623        0.00073        2.13644
  S      -2.46629       -0.00093       -0.72943
  S       0.90235        1.99958       -0.65435
  Fe      1.34547        0.00081        0.48185
  Fe     -0.16677       -0.00085       -1.39681
  Fe     -0.97932       -1.30981        0.44266
  S       0.90412       -1.99905       -0.65327
  O       3.39491        0.00014        0.03132
  H       3.57701        0.78317       -0.52282
  H       3.57599       -0.78415       -0.52130
