# Supplementary material for: First-Principles Perspective on Gas Adsorption by [Fe4S4]-Based Metal–Organic Frameworks
Source: Langmuir. 2022 Dec 29;39(1):389–94. doi: 10.1021/acs.langmuir.2c02609 (PMC9835974; doi:10.1021/acs.langmuir.2c02609)
Supplement: Supplementary file 2 — la2c02609_si_002.zip [file la2c02609_si_002.zip › best-adsorption-configurations/H2O-CLP.xyz]

     11
Job 2 : Frequencies
  Fe     -1.00322        1.30352        0.62127
  S       0.13298        0.00615        2.04574
  S      -2.38559       -0.00155       -0.59407
  S       0.62796        1.93963       -0.73813
  Fe      1.50707        0.00445        0.22732
  Fe     -0.29538       -0.00949       -1.47144
  Fe     -1.00012       -1.30009        0.62575
  S       0.63895       -1.94656       -0.71951
  O       3.52036        0.00777        0.01526
  H       4.09346        0.79657       -0.05819
  H       4.09768       -0.77918       -0.04372
