# Supplementary material for: First-Principles Perspective on Gas Adsorption by [Fe4S4]-Based Metal–Organic Frameworks
Source: Langmuir. 2022 Dec 29;39(1):389–94. doi: 10.1021/acs.langmuir.2c02609 (PMC9835974; doi:10.1021/acs.langmuir.2c02609)
Supplement: Supplementary file 2 — la2c02609_si_002.zip [file la2c02609_si_002.zip › best-adsorption-configurations/H2O-CMOF.xyz]

     45
Job 2 : Frequencies
  Fe      1.18866        0.21363        1.17230
  S      -0.84987        0.44953        1.96776
  S       1.01189        1.93353       -0.40152
  S       0.97196       -1.99535        0.47497
  Fe     -1.03697       -1.14191        0.26667
  Fe      1.15929       -0.30813       -1.14444
  Fe     -1.09217        1.22523       -0.27187
  S      -0.88940       -0.38593       -1.93892
  C       5.22673       -0.11330       -0.00910
  C       5.93717        0.14010        1.17912
  C       7.32939        0.11651        1.17572
  C       8.02789       -0.16023       -0.01341
  C       7.31836       -0.41415       -1.20178
  C       5.92461       -0.39062       -1.19841
  H       5.38186        0.35264        2.09382
  H       7.90062        0.30996        2.08572
  H       7.86459       -0.62864       -2.12106
  H       5.35894       -0.58542       -2.11079
  C      -7.92371       -0.33515       -0.03174
  C      -7.27904        0.85568       -0.41418
  C      -5.88706        0.92876       -0.39804
  C      -5.12509       -0.18631       -0.00483
  C      -5.77110       -1.37880        0.37129
  C      -7.16170       -1.45053        0.36034
  H      -7.87402        1.71582       -0.72352
  H      -5.37282        1.84266       -0.69964
  H      -5.16735       -2.23703        0.66996
  H      -7.68282       -2.36456        0.65158
  C      -9.40822       -0.46866       -0.02604
  C      -3.63915       -0.10874        0.00867
  C       3.73991       -0.09025       -0.00872
  C       9.51731       -0.17194        0.04084
  O     -10.01708       -1.47506        0.29497
  O     -10.04172        0.67537       -0.42535
  O      -3.08521        1.02241       -0.23560
  O      -2.98098       -1.17737        0.26769
  O       3.12578       -0.32588       -1.10986
  O       3.13903        0.17082        1.09771
  O      10.08681       -0.45404       -1.16963
  O      10.18116        0.04307        1.04096
  H     -10.99831        0.47696       -0.38600
  H      11.05274       -0.43608       -1.01934
  O      -1.80471        3.29377        0.12114
  H      -1.19721        3.78485        0.70125
  H      -2.65106        3.21196        0.59770
