# Supplementary material for: First-Principles Perspective on Gas Adsorption by [Fe4S4]-Based Metal–Organic Frameworks
Source: Langmuir. 2022 Dec 29;39(1):389–94. doi: 10.1021/acs.langmuir.2c02609 (PMC9835974; doi:10.1021/acs.langmuir.2c02609)
Supplement: Supplementary file 2 — la2c02609_si_002.zip [file la2c02609_si_002.zip › best-adsorption-configurations/N2-BMOF.xyz]

     50
Job 2 : Frequencies
  F-0,92609        1,08097       -0,94027
  S-0,63381       -1,00747       -1,81671
  S-0,16986        0,90578        1,27969
  S-3,12528        1,71979       -1,00429
  F-2,78139       -0,52000       -1,21807
  F-2,43309        0,98569        1,04556
  F-0,81176       -1,10088        0,45201
  S-3,04541       -1,23300        0,99202
  C 2,36337        1,31954       -1,42344
  C 3,65242        1,08087       -0,95318
  C 4,40801        2,11893       -0,37920
  C 3,84974        3,40880       -0,31321
  C 2,55296        3,64187       -0,77902
  C 1,78108        2,59748       -1,32447
  H 1,78865        0,49638       -1,85423
  H 4,06245        0,07202       -1,02203
  H 4,42981        4,23580        0,10467
  H 2,14254        4,65499       -0,73485
  C 3,55190       -2,99401       -0,92813
  C 2,20506       -3,19762       -0,62207
  C 1,68371       -2,79648        0,62126
  C 2,53566       -2,15683        1,54185
  C 3,87956       -1,93999        1,23537
  C 4,39997       -2,36769        0,00187
  H 3,93937       -3,32694       -1,89425
  H 1,54876       -3,66696       -1,35750
  H 2,13262       -1,81349        2,49672
  H 4,52034       -1,42304        1,95415
  S 6,04658        1,86871        0,27186
  S 0,09427        2,89190       -1,84902
  S-2,98569        2,75257        2,36385
  S-0,02048       -3,11167        1,07847
  S-3,87952       -1,93675       -2,62355
  S 6,14279       -2,10453       -0,30225
  H 6,09945       -2,29652       -1,64631
  N-0,43980        4,08148        1,03087
  H 0,27757        3,49749        1,48775
  H-1,38567        3,76738        1,43282
  H-0,27111        5,07826        1,19592
  N-2,61329       -3,98028       -0,57442
  H-3,05317       -3,49323        0,23488
  H-2,97018       -3,43414       -1,42950
  H-1,57953       -3,84697       -0,43121
  H-0,38920        3,83442       -0,01150
  H-2,86488       -4,97254       -0,61113
  H 6,12781        0,53777       -0,02529
  H-4,02444        3,21582        1,61662
  H-5,07197       -1,87455       -1,96490
  N-1,20445       -1,16822        4,54716
  N-0,12197       -1,08250        4,32961
