# Supplementary material for: First-Principles Perspective on Gas Adsorption by [Fe4S4]-Based Metal–Organic Frameworks
Source: Langmuir. 2022 Dec 29;39(1):389–94. doi: 10.1021/acs.langmuir.2c02609 (PMC9835974; doi:10.1021/acs.langmuir.2c02609)
Supplement: Supplementary file 2 — la2c02609_si_002.zip [file la2c02609_si_002.zip › best-adsorption-configurations/N2-CLN.xyz]

     10
Job 2 : Frequencies
  Fe     -1.08727       -1.31959       -0.45185
  S      -0.30317        0.00265       -2.13009
  S      -2.55529       -0.00165        0.74918
  S       0.76102       -2.00607        0.64588
  Fe      1.28073        0.00042       -0.48392
  Fe     -0.26176       -0.00226        1.39630
  Fe     -1.08992        1.32132       -0.44793
  S       0.76083        2.00376        0.64915
  N       3.12869        0.00137       -0.03321
  N       4.22840        0.00204        0.18271
