# Supplementary material for: First-Principles Perspective on Gas Adsorption by [Fe4S4]-Based Metal–Organic Frameworks
Source: Langmuir. 2022 Dec 29;39(1):389–94. doi: 10.1021/acs.langmuir.2c02609 (PMC9835974; doi:10.1021/acs.langmuir.2c02609)
Supplement: Supplementary file 2 — la2c02609_si_002.zip [file la2c02609_si_002.zip › best-adsorption-configurations/N2-CLP.xyz]

     10
Job 2 : Frequencies
  Fe      1.14657       -1.31270        0.56611
  S       0.13709        0.00134        2.07577
  S       2.43306       -0.00232       -0.75033
  S      -0.58134       -1.94734       -0.66168
  Fe     -1.33702        0.00051        0.35956
  Fe      0.28555        0.00064       -1.47674
  Fe      1.14885        1.31174        0.56458
  S      -0.58045        1.94854       -0.66085
  N      -4.47033       -0.00091       -0.09677
  N      -3.36915       -0.00026        0.03991
