# Supplementary material for: First-Principles Perspective on Gas Adsorption by [Fe4S4]-Based Metal–Organic Frameworks
Source: Langmuir. 2022 Dec 29;39(1):389–94. doi: 10.1021/acs.langmuir.2c02609 (PMC9835974; doi:10.1021/acs.langmuir.2c02609)
Supplement: Supplementary file 2 — la2c02609_si_002.zip [file la2c02609_si_002.zip › best-adsorption-configurations/N2-CMOF.xyz]

     44
Job 2 : Frequencies
  Fe      1.06915        1.00565       -0.47222
  S      -0.99917        1.71676       -0.80601
  S       0.84564       -0.88937       -1.83534
  S       0.84213        0.69491        1.84894
  Fe     -1.19377        0.35537        1.09509
  Fe      1.02670       -1.19445        0.48275
  Fe     -1.19387       -0.59809       -1.08383
  S      -1.00244       -1.96011        0.80990
  C       5.09429       -0.23858       -0.00383
  C       5.83240        0.84853       -0.50815
  C       7.22386        0.80015       -0.51660
  C       7.89368       -0.33309       -0.02116
  C       7.15656       -1.42024        0.48341
  C       5.76341       -1.37233        0.49152
  H       5.29886        1.72036       -0.88968
  H       7.81660        1.63133       -0.90339
  H       7.68087       -2.29653        0.86633
  H       5.17719       -2.20691        0.87898
  C      -8.04062       -0.13868        0.01419
  C      -7.33783       -0.63258       -1.10028
  C      -5.94393       -0.62776       -1.10160
  C      -5.23980       -0.13009        0.00985
  C      -5.94349        0.36346        1.12446
  C      -7.33584        0.35875        1.12513
  H      -7.88926       -1.01738       -1.95891
  H      -5.38395       -1.00700       -1.95768
  H      -5.38351        0.74583        1.97910
  H      -7.90227        0.73669        1.97841
  C      -9.53049       -0.11953        0.06972
  C      -3.75426       -0.12684        0.00744
  C       3.60898       -0.18801        0.00476
  C       9.38427       -0.33007       -0.05415
  O     -10.18780        0.29644        1.00859
  O     -10.10611       -0.62602       -1.06172
  O      -3.14477       -0.58002       -1.02891
  O      -3.14412        0.33136        1.04100
  O       2.96849       -1.19981        0.47082
  O       3.03271        0.86315       -0.45056
  O       9.92448       -1.47938        0.45099
  O      10.07028        0.58383       -0.47942
  H     -11.07157       -0.56619       -0.91914
  H      10.89376       -1.37108        0.38179
  N       1.79187        3.48616       -0.20028
  N       1.79079        4.52248        0.19214
