# Supplementary material for: First-Principles Perspective on Gas Adsorption by [Fe4S4]-Based Metal–Organic Frameworks
Source: Langmuir. 2022 Dec 29;39(1):389–94. doi: 10.1021/acs.langmuir.2c02609 (PMC9835974; doi:10.1021/acs.langmuir.2c02609)
Supplement: Supplementary file 2 — la2c02609_si_002.zip [file la2c02609_si_002.zip › best-adsorption-configurations/NO2-BMOF-12TET.xyz]

     51
Job 2 : Frequencies
  Fe      0.58216       -0.68468       -1.22296
  S       0.04020        1.45497       -1.52495
  S       0.21163       -0.99514        0.93327
  S       2.76368       -0.98261       -1.54434
  Fe      2.28380        1.24002       -1.21369
  Fe      2.53764       -0.87467        0.80997
  Fe      0.60182        1.15712        0.61916
  S       2.79377        1.45818        1.05436
  C      -2.64172       -1.42201       -1.82092
  C      -3.90912       -1.34062       -1.24530
  C      -4.34994       -2.33884       -0.35810
  C      -3.50279       -3.42708       -0.07346
  C      -2.23511       -3.50250       -0.64847
  C      -1.78179       -2.49684       -1.52245
  H      -2.30323       -0.63501       -2.49839
  H      -4.55350       -0.49049       -1.48045
  H      -3.83243       -4.21173        0.61222
  H      -1.58320       -4.34455       -0.40483
  C      -4.00259        3.01237       -0.02611
  C      -2.68697        3.24790        0.37385
  C      -2.06655        2.41510        1.32223
  C      -2.78922        1.33139        1.85333
  C      -4.10054        1.08197        1.44494
  C      -4.71655        1.92370        0.50409
  H      -4.47231        3.68127       -0.75150
  H      -2.13419        4.08475       -0.05828
  H      -2.31005        0.66624        2.57438
  H      -4.63478        0.21816        1.84859
  S      -5.95069       -2.29992        0.41808
  S      -0.12965       -2.55084       -2.21044
  S       4.63509       -1.75079        0.88686
  S      -0.38477        2.71390        1.86782
  S       3.03675        3.10938       -2.32507
  S      -6.42107        1.59479        0.06834
  H      -6.40938        2.24613       -1.12369
  N       2.08512       -3.96215       -0.03647
  H       1.97374       -3.66177        1.00636
  H       2.98163       -3.53144       -0.33079
  H       2.12515       -4.98165       -0.13248
  N       1.83787        4.45821        0.27661
  H       2.53427        4.15715        0.97503
  H       2.18106        4.06955       -0.67658
  H       0.92842        3.99940        0.56403
  H       1.31893       -3.56557       -0.63421
  H       1.75097        5.47948        0.25843
  H      -6.29707       -1.05358       -0.01718
  H       5.14258       -1.32031       -0.29966
  H       4.30218        3.05049       -1.82198
  N       2.34146       -1.86498        2.51425
  O       2.08012       -3.11193        2.49670
  O       2.47953       -1.26236        3.56595
