# Supplementary material for: First-Principles Perspective on Gas Adsorption by [Fe4S4]-Based Metal–Organic Frameworks
Source: Langmuir. 2022 Dec 29;39(1):389–94. doi: 10.1021/acs.langmuir.2c02609 (PMC9835974; doi:10.1021/acs.langmuir.2c02609)
Supplement: Supplementary file 2 — la2c02609_si_002.zip [file la2c02609_si_002.zip › best-adsorption-configurations/NO2-CLN-14TET.xyz]

     11
Job 2 : Frequencies
  Fe     -0.79787        0.84235        1.17953
  S       0.06831       -1.22930        1.71352
  S      -2.78505        0.46176        0.00297
  S       0.80169        1.98035        0.00986
  Fe      1.25526       -0.31274       -0.00159
  Fe     -0.79863        0.85528       -1.17128
  Fe     -1.35549       -1.33703       -0.00641
  S       0.06721       -1.21065       -1.72596
  O       2.97983       -0.07038       -1.04404
  O       2.98016       -0.08086        1.04281
  N       3.71436       -0.00983       -0.00040
