# Supplementary material for: First-Principles Perspective on Gas Adsorption by [Fe4S4]-Based Metal–Organic Frameworks
Source: Langmuir. 2022 Dec 29;39(1):389–94. doi: 10.1021/acs.langmuir.2c02609 (PMC9835974; doi:10.1021/acs.langmuir.2c02609)
Supplement: Supplementary file 2 — la2c02609_si_002.zip [file la2c02609_si_002.zip › best-adsorption-configurations/NO2-CLP-14TET.xyz]

     11
Job 2 : Frequencies
  Fe     -1.27772        0.00574       -1.33241
  S       0.23626        1.64941       -1.13472
  S      -2.91795       -0.00089        0.18873
  S       0.23585       -1.63984       -1.14784
  Fe      1.12230       -0.00021        0.06564
  Fe     -1.10047       -1.39610        0.64056
  Fe     -1.09995        1.39057        0.65144
  S       0.08719       -0.00796        1.99008
  O       2.74078       -0.00063        0.09885
  O       5.44668       -0.00267        0.42414
  N       4.78432        0.00215       -0.45426
