# Supplementary material for: First-Principles Perspective on Gas Adsorption by [Fe4S4]-Based Metal–Organic Frameworks
Source: Langmuir. 2022 Dec 29;39(1):389–94. doi: 10.1021/acs.langmuir.2c02609 (PMC9835974; doi:10.1021/acs.langmuir.2c02609)
Supplement: Supplementary file 2 — la2c02609_si_002.zip [file la2c02609_si_002.zip › best-adsorption-configurations/NO2-CMOF-12TET.xyz]

     45
Job 2 : Frequencies
  Fe     -1.19276        0.42105       -1.01933
  S       0.83261        0.79755       -1.77360
  S      -1.00425        1.52323        1.02114
  S      -0.97691       -1.95543       -0.94583
  Fe      1.04304       -1.17435       -0.62347
  Fe     -1.17293       -0.75042        1.04334
  Fe      1.07706        0.99234        0.54909
  S       0.89793       -1.05189        1.69397
  C      -5.22000       -0.22951        0.00605
  C      -5.93279        0.35820       -1.05614
  C      -7.32477        0.33103       -1.05593
  C      -8.01850       -0.28153        0.00303
  C      -7.30645       -0.86841        1.06507
  C      -5.91289       -0.84250        1.06601
  H      -5.38163        0.83086       -1.87031
  H      -7.89909        0.78033       -1.86829
  H      -7.85020       -1.34149        1.88349
  H      -5.34620       -1.29324        1.88200
  C       7.89225       -0.47253        0.00759
  C       7.23143        0.63425        0.57190
  C       5.83912        0.69771        0.55201
  C       5.09707       -0.34402       -0.03341
  C       5.75748       -1.45004       -0.59959
  C       7.14848       -1.51287       -0.57743
  H       7.81377        1.43903        1.02197
  H       5.30894        1.54899        0.98208
  H       5.16752       -2.24919       -1.05069
  H       7.68351       -2.36089       -1.00910
  C       9.37898       -0.59236        0.00130
  C       3.61285       -0.27003       -0.05154
  C      -3.73695       -0.20355        0.00656
  C      -9.50987       -0.27992       -0.04933
  O      10.00030       -1.52778       -0.47350
  O       9.99515        0.47333        0.59389
  O       3.04866        0.72291        0.51190
  O       2.96498       -1.21909       -0.64251
  O      -3.11533       -0.74486        0.99437
  O      -3.13392        0.35755       -0.97904
  O     -10.07372       -0.89872        1.02987
  O     -10.17331        0.21245       -0.94530
  H      10.95453        0.29410        0.53456
  H     -11.04079       -0.84151        0.89679
  O       0.02353        3.78703       -0.56124
  O       1.65338        2.85703        0.54249
  N       1.07062        3.89586        0.03882
