# Supplementary material for: First-Principles Perspective on Gas Adsorption by [Fe4S4]-Based Metal–Organic Frameworks
Source: Langmuir. 2022 Dec 29;39(1):389–94. doi: 10.1021/acs.langmuir.2c02609 (PMC9835974; doi:10.1021/acs.langmuir.2c02609)
Supplement: Supplementary file 2 — la2c02609_si_002.zip [file la2c02609_si_002.zip › best-adsorption-configurations/O2-BMOF-11TET.xyz]

     50
Job 2 : Frequencies
  Fe      1.13141        0.64688        0.44913
  S      -0.09828       -0.97500        1.53553
  S       1.26584        0.29358       -1.93227
  S       3.18480       -0.16578        1.15736
  Fe      1.86773       -1.97891        1.15694
  Fe      2.78711       -0.85624       -0.90411
  Fe     -0.02556       -1.13037       -0.74102
  S       1.62965       -2.78028       -0.93248
  C      -0.76781        3.73462        1.40522
  C      -1.76493        4.67698        1.15526
  C      -1.50733        5.78659        0.33190
  C      -0.22518        5.94345       -0.22340
  C       0.76939        4.99847        0.03313
  C       0.51492        3.87699        0.84414
  H      -0.98440        2.86955        2.03358
  H      -2.75248        4.54042        1.60304
  H      -0.00350        6.80490       -0.85850
  H       1.76599        5.15093       -0.39094
  C      -4.83539       -1.17315        0.57648
  C      -3.50932       -1.44738        0.23561
  C      -3.20454       -2.19321       -0.91742
  C      -4.26385       -2.63967       -1.73085
  C      -5.59006       -2.36593       -1.39289
  C      -5.88988       -1.63163       -0.23150
  H      -5.04300       -0.58681        1.47567
  H      -2.69966       -1.05388        0.85312
  H      -4.04445       -3.20592       -2.63921
  H      -6.39494       -2.71912       -2.04254
  S      -2.72924        7.03381       -0.02892
  S       1.80795        2.69812        1.20108
  S       4.68020       -0.12965       -1.91530
  S      -1.53845       -2.67437       -1.36672
  S       2.08898       -3.81714        2.49680
  S      -7.60714       -1.32792        0.14504
  H      -7.38587       -0.54073        1.22890
  N       3.38014        2.76727       -1.49420
  H       2.63559        2.78430       -2.20229
  H       3.90436        1.84064       -1.60257
  H       4.01614        3.56084       -1.61959
  N      -0.93017       -4.17812        1.30796
  H      -1.22568       -5.15884        1.26633
  H       0.08935       -4.10896        1.61577
  H      -1.07861       -3.70121        0.34108
  H       2.89779        2.79614       -0.51723
  H      -1.50025       -3.66909        1.99306
  H      -3.77347        6.39596        0.55911
  H       5.51685       -0.16109       -0.84267
  H       2.78599       -4.59052        1.62065
  O      -1.25189        0.29997       -0.68857
  O      -0.61790        1.32886       -0.04037
