# Supplementary material for: First-Principles Perspective on Gas Adsorption by [Fe4S4]-Based Metal–Organic Frameworks
Source: Langmuir. 2022 Dec 29;39(1):389–94. doi: 10.1021/acs.langmuir.2c02609 (PMC9835974; doi:10.1021/acs.langmuir.2c02609)
Supplement: Supplementary file 2 — la2c02609_si_002.zip [file la2c02609_si_002.zip › best-adsorption-configurations/O2-CLN-13TET.xyz]

     10
Job 2 : Frequencies
  Fe     -0.90282       -1.20980        0.75853
  S       0.55472       -0.00034        2.00072
  S       0.40991       -1.84942       -0.98463
  S      -2.69159        0.00150       -0.08758
  Fe     -0.90214        1.20865        0.75859
  Fe     -0.78664        0.00065       -1.37533
  Fe      1.46972       -0.00023       -0.17767
  S       0.41158        1.84952       -0.98292
  O       3.13798        0.68772        0.11336
  O       3.13890       -0.68786        0.11207
