# Supplementary material for: First-Principles Perspective on Gas Adsorption by [Fe4S4]-Based Metal–Organic Frameworks
Source: Langmuir. 2022 Dec 29;39(1):389–94. doi: 10.1021/acs.langmuir.2c02609 (PMC9835974; doi:10.1021/acs.langmuir.2c02609)
Supplement: Supplementary file 2 — la2c02609_si_002.zip [file la2c02609_si_002.zip › best-adsorption-configurations/O2-CLP-11TET.xyz]

     10
Job 2 : Frequencies
  Fe     -1.17261        0.75117       -1.08762
  S       0.22692        2.13633        0.02925
  S      -2.56947       -0.49082        0.20689
  S       0.54341       -0.52658       -1.89062
  Fe      1.34967        0.20685        0.11274
  Fe     -0.64009       -1.52519       -0.30701
  Fe     -0.91323        0.65299        1.28178
  S       0.41471       -1.12033        1.60329
  O       4.17655       -0.38084       -0.01245
  O       3.06513        0.10468        0.11519
