# Supplementary material for: First-Principles Perspective on Gas Adsorption by [Fe4S4]-Based Metal–Organic Frameworks
Source: Langmuir. 2022 Dec 29;39(1):389–94. doi: 10.1021/acs.langmuir.2c02609 (PMC9835974; doi:10.1021/acs.langmuir.2c02609)
Supplement: Supplementary file 2 — la2c02609_si_002.zip [file la2c02609_si_002.zip › best-adsorption-configurations/O2-CMOF-13TET.xyz]

     44
Job 2 : Frequencies
  Fe     -1.12908        1.38653        0.01084
  S       1.05873        1.96107       -0.18708
  S      -0.89890        0.12761        1.92593
  S      -0.85394        0.05445       -1.85620
  Fe      1.24298       -0.06936       -1.13722
  Fe     -1.05034       -1.18478        0.05844
  Fe      1.23426        0.03170        1.20304
  S       0.95881       -2.08547       -0.05374
  C      -5.13202       -0.27162        0.00571
  C      -5.91640        0.89629       -0.02600
  C      -7.30514        0.79733       -0.03912
  C      -7.92334       -0.46613       -0.02044
  C      -7.13868       -1.63317        0.01139
  C      -5.74772       -1.53546        0.02449
  H      -5.41972        1.86768       -0.04040
  H      -7.93499        1.68863       -0.06388
  H      -7.62370       -2.60986        0.02568
  H      -5.12469       -2.43066        0.04901
  C       8.09412       -0.29985       -0.04624
  C       7.42173       -0.24418        1.18831
  C       6.02917       -0.19060        1.21944
  C       5.29766       -0.19212        0.01805
  C       5.97092       -0.24746       -1.21677
  C       7.36193       -0.30096       -1.24699
  H       7.99520       -0.24308        2.11591
  H       5.49116       -0.14707        2.16754
  H       5.39043       -0.24721       -2.14040
  H       7.90602       -0.34412       -2.19240
  C       9.58229       -0.35859       -0.13905
  C       3.81387       -0.13776        0.05970
  C      -3.64727       -0.15967        0.01920
  C      -9.41407       -0.51198       -0.03578
  O      10.21252       -0.40895       -1.18107
  O      10.18564       -0.35043        1.08634
  O       3.22865       -0.08998        1.19848
  O       3.18078       -0.14206       -1.06386
  O      -2.96583       -1.26407        0.04503
  O      -3.13061        0.99558        0.00407
  O      -9.90170       -1.78870       -0.01589
  O     -10.14115        0.46605       -0.06309
  H      11.14698       -0.39078        0.91198
  H     -10.87555       -1.70201       -0.02828
  O      -1.67517        3.08405       -0.68477
  O      -1.61962        3.06166        0.64536
