# Supplementary material for: First-Principles Perspective on Gas Adsorption by [Fe4S4]-Based Metal–Organic Frameworks
Source: Langmuir. 2022 Dec 29;39(1):389–94. doi: 10.1021/acs.langmuir.2c02609 (PMC9835974; doi:10.1021/acs.langmuir.2c02609)
Supplement: Supplementary file 2 — la2c02609_si_002.zip [file la2c02609_si_002.zip › best-adsorption-configurations/SO2-BMOF.xyz]

     51
Job 2 : Frequencies
  Fe      0.57876       -0.46147       -1.37465
  S      -0.08652        1.66749       -1.40218
  S       0.29857       -1.05466        0.73911
  S       2.74964       -0.59993       -1.79328
  Fe      2.19075        1.54274       -1.21061
  Fe      2.61535       -0.75192        0.52834
  Fe      0.61860        1.15155        0.66081
  S       2.81972        1.52728        1.03768
  C      -2.60749       -1.19917       -2.01598
  C      -3.88002       -1.19504       -1.44588
  C      -4.32357       -2.29797       -0.69458
  C      -3.47469       -3.41120       -0.54334
  C      -2.20198       -3.40880       -1.11211
  C      -1.74342       -2.29879       -1.84652
  H      -2.26742       -0.33200       -2.58625
  H      -4.52615       -0.32429       -1.57894
  H      -3.80699       -4.27773        0.03391
  H      -1.55131       -4.27568       -0.97424
  C      -4.05755        3.04100        0.38621
  C      -2.73952        3.25201        0.79214
  C      -2.06397        2.28893        1.56275
  C      -2.73629        1.10391        1.91269
  C      -4.04984        0.88071        1.49605
  C      -4.71891        1.84929        0.72994
  H      -4.56997        3.80853       -0.19906
  H      -2.22801        4.17252        0.50279
  H      -2.21453        0.33963        2.49191
  H      -4.54371       -0.05975        1.75336
  S      -5.92998       -2.36177        0.06888
  S      -0.08287       -2.26150       -2.51424
  S       4.43331       -2.16682        0.34783
  S      -0.37233        2.54441        2.09821
  S       2.79031        3.56309       -2.14747
  S      -6.42263        1.53799        0.27613
  H      -6.45236        2.36082       -0.80432
  N       1.78005       -3.94162       -0.18485
  H       1.46307       -3.84498        0.82002
  H       2.73375       -3.47071       -0.20065
  H       1.85790       -4.92806       -0.45024
  N       1.67296        4.56331        0.62877
  H       2.42759        4.27315        1.26668
  H       1.99237        4.28307       -0.37226
  H       0.81714        4.00830        0.92008
  H       1.14195       -3.43470       -0.84461
  H       1.50272        5.57164        0.69898
  H      -6.27337       -1.06774       -0.19612
  H       4.85431       -2.03558       -0.93958
  H       4.08550        3.52331       -1.72514
  S       1.87636       -2.33440        3.30789
  O       1.43746       -3.58520        2.53432
  O       2.77537       -1.38395        2.45943
