# Supplementary material for: First-Principles Perspective on Gas Adsorption by [Fe4S4]-Based Metal–Organic Frameworks
Source: Langmuir. 2022 Dec 29;39(1):389–94. doi: 10.1021/acs.langmuir.2c02609 (PMC9835974; doi:10.1021/acs.langmuir.2c02609)
Supplement: Supplementary file 2 — la2c02609_si_002.zip [file la2c02609_si_002.zip › best-adsorption-configurations/SO2-CLN.xyz]

     11
Job 2 : Frequencies
  Fe     -1.42210        1.27782        0.64880
  S      -0.19928       -0.02800        2.06070
  S      -3.11881       -0.00956       -0.17955
  S       0.10484        2.02255       -0.84918
  Fe      0.96153        0.00859        0.04956
  Fe     -1.02275        0.01906       -1.37751
  Fe     -1.41086       -1.30430        0.61257
  S       0.12346       -1.98802       -0.90656
  O       2.71579        0.02805       -0.69130
  O       4.45056       -0.04004        1.20083
  S       4.20964        0.00711       -0.27198
