# Supplementary material for: First-Principles Perspective on Gas Adsorption by [Fe4S4]-Based Metal–Organic Frameworks
Source: Langmuir. 2022 Dec 29;39(1):389–94. doi: 10.1021/acs.langmuir.2c02609 (PMC9835974; doi:10.1021/acs.langmuir.2c02609)
Supplement: Supplementary file 2 — la2c02609_si_002.zip [file la2c02609_si_002.zip › best-adsorption-configurations/SO2-CLP.xyz]

     11
Job 2 : Frequencies
  Fe     -0.89328        0.37374       -0.38912
  S       0.71280        1.03504       -1.85497
  S      -0.02440        1.31249        1.52211
  S      -0.39247       -1.88336       -0.55344
  Fe      1.55807       -0.88122       -1.00949
  Fe      0.59458       -0.84536        1.22317
  Fe      1.70343        1.31397        0.13245
  S       2.80933       -0.52931        0.84949
  O      -4.46836       -0.90858        0.75478
  O      -2.81128        0.62496       -0.37345
  S      -4.28000        0.27013       -0.08402
