# Supplementary material for: First-Principles Perspective on Gas Adsorption by [Fe4S4]-Based Metal–Organic Frameworks
Source: Langmuir. 2022 Dec 29;39(1):389–94. doi: 10.1021/acs.langmuir.2c02609 (PMC9835974; doi:10.1021/acs.langmuir.2c02609)
Supplement: Supplementary file 2 — la2c02609_si_002.zip [file la2c02609_si_002.zip › best-adsorption-configurations/SO2-CMOF.xyz]

     45
Job 2 : Frequencies
  Fe      0.92876        1.07603       -0.04437
  S      -1.18754        1.79394       -0.02145
  S       0.62776       -0.17105       -2.03087
  S       0.69024       -0.16052        1.94295
  Fe     -1.37076       -0.18287        1.17717
  Fe      0.77490       -1.36863       -0.04227
  Fe     -1.41462       -0.19108       -1.20828
  S      -1.25493       -2.19098       -0.01330
  C       4.89506       -0.59801        0.00313
  C       5.70628        0.51975        0.27577
  C       7.09098        0.37624        0.31991
  C       7.67962       -0.87924        0.08581
  C       6.86834       -1.99689       -0.18346
  C       5.48199       -1.85715       -0.21823
  H       5.24408        1.48843        0.47080
  H       7.73865        1.22765        0.53752
  H       7.32979       -2.96881       -0.36175
  H       4.83876       -2.71494       -0.42054
  C      -8.24499       -0.19510        0.10015
  C      -7.56280       -0.19222       -1.13036
  C      -6.16904       -0.18723       -1.15260
  C      -5.44546       -0.18509        0.05363
  C      -6.12849       -0.18756        1.28422
  C      -7.52071       -0.19264        1.30573
  H      -8.12981       -0.19385       -2.06195
  H      -5.62467       -0.18514       -2.09805
  H      -5.55329       -0.18560        2.21120
  H      -8.07183       -0.19470        2.24806
  C      -9.73436       -0.20034        0.18329
  C      -3.95962       -0.18462        0.02848
  C       3.41675       -0.45575       -0.03986
  C       9.16728       -0.97184        0.13824
  O     -10.37365       -0.20330        1.22120
  O     -10.32966       -0.20159       -1.04653
  O      -3.37127       -0.18346       -1.11445
  O      -3.33267       -0.17982        1.14906
  O       2.70203       -1.52209       -0.05607
  O       2.91346        0.72207       -0.05701
  O       9.62395       -2.23883       -0.09477
  O       9.91628       -0.03645        0.36162
  H     -11.29269       -0.20496       -0.87720
  H      10.59860       -2.18552       -0.03760
  O       1.66675        2.98336       -0.24843
  O       3.89254        3.77402        0.73820
  S       3.08321        3.50752       -0.48325
