# Supplementary material for: First-Principles Perspective on Gas Adsorption by [Fe4S4]-Based Metal–Organic Frameworks
Source: Langmuir. 2022 Dec 29;39(1):389–94. doi: 10.1021/acs.langmuir.2c02609 (PMC9835974; doi:10.1021/acs.langmuir.2c02609)
Supplement: Supplementary file 2 — la2c02609_si_002.zip [file la2c02609_si_002.zip › model-size-test/N2-BMOF-2ligands.xyz]

     50
Job 2 : Frequencies
  Fe     -0.77308        1.18523       -0.67561
  S       0.06495       -0.90193       -0.87349
  S      -1.12646        1.21112        1.58327
  S      -2.72920        1.15276       -1.84787
  Fe     -2.15886       -0.98728       -1.31224
  Fe     -3.04206        0.71424        0.32432
  Fe     -0.89377       -1.11228        1.20053
  S      -3.20553       -1.60043        0.59677
  C       2.48694        1.98274       -1.44995
  C       3.77281        1.75197       -0.96566
  C       4.22946        2.42608        0.18088
  C       3.36859        3.32670        0.83575
  C       2.08079        3.55135        0.34804
  C       1.61951        2.88754       -0.80460
  H       2.14016        1.45160       -2.33869
  H       4.42313        1.04098       -1.48048
  H       3.70689        3.85467        1.73100
  H       1.42669        4.25485        0.86868
  C       3.81051       -2.76715       -0.92077
  C       2.56690       -3.07572       -0.36323
  C       2.16353       -2.49741        0.85382
  C       3.03465       -1.60108        1.49893
  C       4.27027       -1.27732        0.94037
  C       4.66427       -1.85661       -0.27709
  H       4.10869       -3.23441       -1.86258
  H       1.90136       -3.76576       -0.88564
  H       2.72656       -1.13667        2.43786
  H       4.91527       -0.55392        1.44488
  S       5.87221        2.20341        0.83238
  S      -0.01114        3.17003       -1.49223
  S      -4.57930        2.33994        0.83132
  S       0.60093       -2.85713        1.63541
  S      -2.22321       -2.72817       -2.78338
  S       6.28070       -1.42821       -0.91878
  H       6.01843       -1.71785       -2.21975
  N      -1.98259        4.16620        0.84114
  H      -1.54807        3.70623        1.65819
  H      -2.92439        3.66183        0.70519
  H      -2.11143        5.17123        0.99309
  N      -1.62546       -4.30844       -0.10911
  H      -2.39005       -3.81226        0.39727
  H      -1.70331       -3.94479       -1.11310
  H      -0.71968       -3.96721        0.34012
  H      -1.33250        3.96700        0.01658
  H      -1.72169       -5.32649       -0.05354
  H       6.24295        1.22334       -0.03970
  H      -5.08597        2.56159       -0.41019
  H      -3.56709       -2.94101       -2.70407
  N      -1.42737       -1.38197        2.97753
  N      -1.74407       -1.52994        4.04466
