# Supplementary material for: First-Principles Perspective on Gas Adsorption by [Fe4S4]-Based Metal–Organic Frameworks
Source: Langmuir. 2022 Dec 29;39(1):389–94. doi: 10.1021/acs.langmuir.2c02609 (PMC9835974; doi:10.1021/acs.langmuir.2c02609)
Supplement: Supplementary file 2 — la2c02609_si_002.zip [file la2c02609_si_002.zip › model-size-test/N2-BMOF-4ligands.xyz]

     72
Job 2 : Frequencies
  Fe     -1.00144       -1.27233       -0.64130
  S      -1.45118        0.94436       -0.58117
  S      -1.03720       -1.72244        1.59703
  S       1.10024       -1.42047       -1.51488
  Fe      0.79121        0.69076       -0.68849
  Fe      1.10842       -1.33105        0.72561
  Fe     -0.79961        0.64391        1.59803
  S       1.61870        0.84357        1.40996
  C      -4.18396       -1.38216       -1.93988
  C      -5.47484       -1.02328       -1.55763
  C      -6.16785       -1.78659       -0.60141
  C      -5.53855       -2.90985       -0.03211
  C      -4.24473       -3.26290       -0.41638
  C      -3.54755       -2.50816       -1.37885
  H      -3.65134       -0.78037       -2.67907
  H      -5.94316       -0.14184       -2.00175
  H      -6.06211       -3.50968        0.71671
  H      -3.76994       -4.13575        0.03781
  C      -4.84771        3.40809       -0.70996
  C      -3.65739        3.42441        0.02197
  C      -3.49532        2.59353        1.14520
  C      -4.55284        1.74336        1.51666
  C      -5.73641        1.71026        0.78097
  C      -5.88972        2.54190       -0.34069
  H      -4.95761        4.06903       -1.57328
  H      -2.84435        4.08328       -0.28941
  H      -4.43276        1.08427        2.37886
  H      -6.53061        1.01819        1.07123
  S      -7.82914       -1.39962       -0.08897
  S      -1.89338       -2.92793       -1.92579
  S       2.36737       -3.12338        1.33204
  S      -2.01273        2.57225        2.13659
  S       1.38607        2.54128       -1.86308
  S      -7.45211        2.48240       -1.21445
  H      -6.98705        2.93895       -2.40631
  N      -0.32244       -4.54443        0.35027
  H      -0.74838       -4.02422        1.14625
  H       0.69420       -4.24251        0.35253
  H      -0.41483       -5.55937        0.45585
  N       0.65344        3.83486        0.92463
  H       1.24467        3.12121        1.40871
  H       0.79656        3.62444       -0.11166
  H      -0.34979        3.61143        1.20661
  H      -0.83572       -4.17626       -0.51148
  H       0.92004        4.79196        1.17217
  H      -7.93786       -0.24653       -0.80784
  N      -0.52216        0.52906        3.45988
  N      -0.36017        0.44645        4.56715
  C       3.87323       -2.82359        0.40835
  C       4.85513       -2.00067        0.98655
  C       4.10475       -3.41106       -0.84863
  C       6.06137       -1.76463        0.31049
  H       4.66470       -1.55379        1.96440
  C       5.30990       -3.16914       -1.51250
  H       3.33650       -4.03693       -1.30528
  C       6.29277       -2.34851       -0.94579
  H       5.48659       -3.61757       -2.49316
  H       7.22655       -2.15803       -1.47990
  C       3.14951        2.58327       -1.56222
  C       3.79345        3.80320       -1.28316
  C       3.92197        1.40619       -1.59573
  C       5.16400        3.84274       -1.01368
  H       3.21766        4.73290       -1.27969
  C       5.28989        1.44311       -1.33378
  H       3.44487        0.45000       -1.82623
  C       5.92493        2.66020       -1.02527
  H       5.64237        4.79779       -0.78207
  H       5.86173        0.51404       -1.36893
  S       7.36845       -0.77478        1.03372
  H       6.57111       -0.05339        1.86395
  S       7.67301        2.76330       -0.68973
  H       7.82019        1.44858       -0.34856
