# Supplementary material for: First-Principles Perspective on Gas Adsorption by [Fe4S4]-Based Metal–Organic Frameworks
Source: Langmuir. 2022 Dec 29;39(1):389–94. doi: 10.1021/acs.langmuir.2c02609 (PMC9835974; doi:10.1021/acs.langmuir.2c02609)
Supplement: Supplementary file 2 — la2c02609_si_002.zip [file la2c02609_si_002.zip › model-size-test/NO2-BMOF-4ligands.xyz]

     73
Job 2 : Frequencies
  Fe     -1.04917       -0.80500       -1.03295
  S      -1.09335        1.41317       -1.20213
  S      -1.81254       -1.17304        1.00828
  S       1.05180       -1.52459       -1.05318
  Fe      0.98041        0.71256       -0.57606
  Fe      0.48740       -1.51178        1.23872
  Fe     -0.96114        0.87193        0.96860
  S       1.15446        0.69408        1.74695
  C      -4.21206       -0.83802       -2.19181
  C      -5.52048       -0.53454       -1.81699
  C      -6.28560       -1.46827       -1.09556
  C      -5.71927       -2.71606       -0.77175
  C      -4.40993       -3.01409       -1.14619
  C      -3.63394       -2.07714       -1.85378
  H      -3.62083       -0.10131       -2.74024
  H      -5.94382        0.43781       -2.07885
  H      -6.30188       -3.45215       -0.21206
  H      -3.97919       -3.98021       -0.87338
  C      -4.96871        3.67319       -0.21183
  C      -3.72110        3.61073        0.40967
  C      -3.43783        2.60426        1.35023
  C      -4.42914        1.65104        1.64552
  C      -5.67388        1.69950        1.01522
  C      -5.95231        2.71391        0.08446
  H      -5.17461        4.47380       -0.92660
  H      -2.95772        4.35043        0.15887
  H      -4.21297        0.85240        2.35783
  H      -6.42021        0.93283        1.23821
  S      -7.95910       -1.15025       -0.57987
  S      -1.93190       -2.42847       -2.28420
  S       2.29829       -2.86867        1.56060
  S      -1.85094        2.52290        2.18182
  S       2.06361        2.49613       -1.50931
  S      -7.58854        2.76841       -0.64048
  H      -7.24640        3.46773       -1.75371
  N      -0.42534       -4.38481        0.03343
  H      -0.63600       -4.13930        1.07704
  H       0.56803       -4.11376       -0.09283
  H      -0.55390       -5.38453       -0.15083
  N       0.77018        3.95423        0.97373
  H       1.35030        3.64522        1.76432
  H       1.18215        3.50193        0.07579
  H      -0.20994        3.58600        1.16325
  H      -1.00613       -3.80911       -0.62572
  H       0.77415        4.97712        0.90590
  H      -7.98070        0.16398       -0.94746
  N      -0.18271       -2.56127        2.78625
  O      -0.65385       -3.73350        2.60831
  O      -0.12780       -2.06738        3.90031
  C       3.77460        2.39057       -0.98582
  C       4.16470        2.41661        0.36537
  C       4.77586        2.34755       -1.97351
  C       5.51419        2.44026        0.71996
  H       3.40761        2.37327        1.15204
  C       6.12696        2.34247       -1.62410
  H       4.49008        2.30880       -3.02682
  C       6.50730        2.40458       -0.27385
  H       5.79374        2.46930        1.77652
  H       6.88238        2.27757       -2.41061
  C       3.69957       -2.33389        0.60217
  C       4.54315       -1.32955        1.11136
  C       4.05325       -2.96052       -0.60864
  C       5.71649       -0.97855        0.44535
  H       4.27659       -0.83140        2.04604
  C       5.21695       -2.59917       -1.28861
  H       3.41009       -3.74084       -1.02044
  C       6.06359       -1.60613       -0.76374
  H       6.36831       -0.21414        0.87068
  H       5.46993       -3.09575       -2.22878
  S       7.55376       -1.20932       -1.65511
  H       7.98125       -0.23104       -0.80699
  S       8.21435        2.33594        0.25351
  H       8.76066        2.61173       -0.95901
