# Supplementary material for: First-Principles Perspective on Gas Adsorption by [Fe4S4]-Based Metal–Organic Frameworks
Source: Langmuir. 2022 Dec 29;39(1):389–94. doi: 10.1021/acs.langmuir.2c02609 (PMC9835974; doi:10.1021/acs.langmuir.2c02609)
Supplement: Supplementary file 2 — la2c02609_si_002.zip [file la2c02609_si_002.zip › PES-species/hydrolysis/PhBMOF1.xyz]

     51
Job 2 : Frequencies
  Fe     -0.97137        1.01510       -0.90003
  S      -0.30191       -1.10862       -1.26971
  S      -0.31065        1.16915        1.28597
  S      -3.19179        1.27928       -1.12094
  Fe     -2.53558       -0.88093       -0.86349
  Fe     -2.55718        0.95267        1.03476
  Fe     -0.59384       -1.12052        1.04512
  S      -3.34374       -1.25386        1.37249
  C       2.20926        1.48612       -1.56617
  C       3.47270        1.37359       -0.99039
  C       4.06370        2.47590       -0.34658
  C       3.37173        3.70153       -0.32732
  C       2.09904        3.80435       -0.89460
  C       1.48347        2.69092       -1.49871
  H       1.75960        0.61359       -2.04315
  H       3.99085        0.41289       -1.02780
  H       3.82728        4.57896        0.13918
  H       1.58486        4.76989       -0.88104
  C       3.88246       -3.00008       -0.59533
  C       2.56030       -3.39885       -0.38343
  C       1.82952       -2.92477        0.72211
  C       2.46364       -2.04039        1.61940
  C       3.77390       -1.61544        1.39397
  C       4.49349       -2.09271        0.28578
  H       4.43437       -3.39656       -1.45140
  H       2.09680       -4.09390       -1.08771
  H       1.90141       -1.66952        2.48059
  H       4.23275       -0.90083        2.08226
  S       5.65661        2.38897        0.44147
  S      -0.20068        2.78806       -2.11308
  S      -3.43039        2.78848        2.07868
  S       0.11968       -3.37092        0.99622
  S      -3.61872       -2.46552       -2.12095
  S       6.19097       -1.55351        0.09167
  H       6.29644       -1.83229       -1.23368
  N      -1.06562        4.26158        0.57039
  H      -0.26416        3.97100        1.14646
  H      -1.94910        3.82824        1.01251
  H      -1.13553        5.28333        0.53595
  N      -1.01887       -4.21081       -1.76146
  H      -1.14198       -5.22238       -1.87178
  H      -1.96558       -3.69797       -1.83635
  H      -0.56299       -3.96612       -0.79145
  H      -0.90013        3.84903       -0.40730
  H      -0.40972       -3.83995       -2.49915
  H       5.87085        1.05911        0.20816
  H      -4.49113        2.99704        1.25275
  H      -4.43601       -2.89766       -1.12311
  O      -0.40080       -1.28968        2.89731
  H      -2.43982       -1.87015        2.20668
  H      -0.72307       -0.48336        3.34181
