# Supplementary material for: First-Principles Perspective on Gas Adsorption by [Fe4S4]-Based Metal–Organic Frameworks
Source: Langmuir. 2022 Dec 29;39(1):389–94. doi: 10.1021/acs.langmuir.2c02609 (PMC9835974; doi:10.1021/acs.langmuir.2c02609)
Supplement: Supplementary file 2 — la2c02609_si_002.zip [file la2c02609_si_002.zip › PES-species/hydrolysis/PhBMOF2.xyz]

     51
Job 2 : Frequencies
  Fe     -1.19853        1.35013       -0.30538
  S      -1.82190        0.07289       -2.09697
  S       0.27621        0.21574        1.05486
  S      -3.24811        1.65412        0.59867
  Fe     -3.20551       -0.29880       -0.38720
  Fe     -1.97083        0.21670        1.81175
  Fe     -0.79378       -1.23436       -0.44790
  S      -2.61325       -1.85180        1.09425
  C       1.65910        2.28725       -1.90825
  C       2.99222        1.99480       -2.19739
  C       4.02788        2.55540       -1.42770
  C       3.69943        3.44596       -0.39045
  C       2.36278        3.74183       -0.11221
  C       1.31886        3.14882       -0.84775
  H       0.86341        1.82788       -2.49982
  H       3.22137        1.31247       -3.02002
  H       4.49029        3.90999        0.20479
  H       2.12892        4.45092        0.68673
  C       4.44224       -1.41487        0.86168
  C       3.51581       -1.02276       -0.10539
  C       2.63860       -1.96557       -0.65949
  C       2.68003       -3.29901       -0.22637
  C       3.61067       -3.68947        0.73781
  C       4.50165       -2.75176        1.29095
  H       5.12477       -0.66711        1.27283
  H       3.47568        0.02179       -0.41984
  H       1.97913       -4.03291       -0.63110
  H       3.63742       -4.73172        1.06491
  S       5.75184        2.18887       -1.70430
  S      -0.39290        3.47182       -0.44224
  S      -1.98308        1.05639        3.95945
  S       1.44324       -1.38660       -1.86463
  S      -5.02012       -1.16073       -1.31662
  S       5.66299       -3.32887        2.51359
  H       6.24551       -2.12478        2.74574
  N       0.21623        2.92002        2.63757
  H       0.82644        2.11788        2.38021
  H      -0.61399        2.47828        3.15592
  H       0.70419        3.61244        3.21283
  N      -2.75859       -3.12689       -3.06030
  H      -3.11909       -3.95706       -3.53753
  H      -3.55055       -2.66159       -2.58353
  H      -1.64644       -3.29139       -1.95073
  H      -0.10110        3.31959        1.70134
  H      -2.44147       -2.46793       -3.77738
  H       5.55204        1.23546       -2.65020
  H      -3.13106        1.77810        3.87095
  H      -5.42653       -1.93039       -0.26915
  O      -0.92281       -3.29189       -1.18492
  H       1.11667       -2.61310       -2.35102
  H      -1.34584       -3.77181       -0.45001
