# Supplementary material for: First-Principles Perspective on Gas Adsorption by [Fe4S4]-Based Metal–Organic Frameworks
Source: Langmuir. 2022 Dec 29;39(1):389–94. doi: 10.1021/acs.langmuir.2c02609 (PMC9835974; doi:10.1021/acs.langmuir.2c02609)
Supplement: Supplementary file 2 — la2c02609_si_002.zip [file la2c02609_si_002.zip › PES-species/hydrolysis/PhCLN.xyz]

     11
Job 2 : Frequencies
  Fe     -0.37472        0.47626       -1.20560
  S       1.66418       -0.69744       -1.50852
  S      -1.48986        2.33312       -0.19554
  S      -2.02230       -1.28400       -0.58454
  Fe      0.15760       -1.65598       -0.11085
  Fe     -1.27345        0.26359        0.95042
  Fe      1.52432        0.40485        0.46515
  S       0.45250       -0.83337        2.00484
  O       2.37847        1.97238        0.28527
  H      -0.35420        2.95323        0.23115
  H       2.77673        2.26815       -0.55023
