# Supplementary material for: First-Principles Perspective on Gas Adsorption by [Fe4S4]-Based Metal–Organic Frameworks
Source: Langmuir. 2022 Dec 29;39(1):389–94. doi: 10.1021/acs.langmuir.2c02609 (PMC9835974; doi:10.1021/acs.langmuir.2c02609)
Supplement: Supplementary file 2 — la2c02609_si_002.zip [file la2c02609_si_002.zip › PES-species/hydrolysis/PhCLP.xyz]

     11
Job 2 : Frequencies
  Fe     -0.42814        0.62842       -1.19882
  S       1.46291       -0.74885       -1.47907
  S      -1.71407        2.14088        0.01594
  S      -1.86273       -1.21279       -0.70876
  Fe      0.16025       -1.70269       -0.02134
  Fe     -1.25530        0.10927        0.98818
  Fe      1.61708        0.49154        0.33734
  S       0.59743       -0.73764        1.93791
  O       2.42729        1.98765        0.09786
  H      -0.74057        2.89860        0.61121
  H       3.14466        2.44446       -0.38967
