# Supplementary material for: First-Principles Perspective on Gas Adsorption by [Fe4S4]-Based Metal–Organic Frameworks
Source: Langmuir. 2022 Dec 29;39(1):389–94. doi: 10.1021/acs.langmuir.2c02609 (PMC9835974; doi:10.1021/acs.langmuir.2c02609)
Supplement: Supplementary file 2 — la2c02609_si_002.zip [file la2c02609_si_002.zip › PES-species/hydrolysis/PhCMOF.xyz]

     45
Job 2 : Frequencies
  Fe     -1.19232        1.48039        0.08122
  S       1.60741        2.50929       -0.66475
  S      -0.74328        0.03231        1.72714
  S      -0.97533        0.52899       -1.97161
  Fe      1.12670        0.19465       -1.27230
  Fe     -0.94073       -1.03617       -0.31539
  Fe      1.11535        0.92815        0.95089
  S       0.92571       -1.99716       -0.85745
  C      -5.10867       -0.35309        0.20922
  C      -5.95253        0.73175        0.51003
  C      -7.33040        0.54207        0.57949
  C      -7.87959       -0.73222        0.34929
  C      -7.03619       -1.81741        0.04943
  C      -5.65631       -1.62760       -0.01911
  H      -5.51018        1.71308        0.68838
  H      -8.00441        1.36870        0.81236
  H      -7.46730       -2.80339       -0.12794
  H      -4.98726       -2.45808       -0.24926
  C       7.83707       -0.75701        0.37316
  C       7.10911       -0.32892        1.49818
  C       5.74598       -0.05981        1.38276
  C       5.10056       -0.21701        0.14330
  C       5.82875       -0.64648       -0.98180
  C       7.19003       -0.91447       -0.86580
  H       7.61634       -0.20935        2.45616
  H       5.16571        0.27230        2.24480
  H       5.31182       -0.76606       -1.93503
  H       7.77578       -1.24920       -1.72402
  C       9.29678       -1.05794        0.43869
  C       3.64758        0.06808        0.02158
  C      -3.63118       -0.15102        0.13553
  C      -9.36121       -0.87749        0.43584
  O       9.97386       -1.42995       -0.50419
  O       9.81648       -0.87193        1.68854
  O       3.00292        0.41356        1.08541
  O       3.10010       -0.03794       -1.12556
  O      -2.90072       -1.18457       -0.10214
  O      -3.18317        1.02881        0.31199
  O      -9.77984       -2.15650        0.19739
  O     -10.13697        0.02824        0.68956
  H      10.76604       -1.09461        1.61884
  H     -10.75405       -2.13732        0.27854
  O      -1.49277        3.22129       -0.36578
  H       0.40155        3.13467       -0.88278
  H      -2.17785        3.41551       -1.02907
