# Supplementary material for: First-Principles Perspective on Gas Adsorption by [Fe4S4]-Based Metal–Organic Frameworks
Source: Langmuir. 2022 Dec 29;39(1):389–94. doi: 10.1021/acs.langmuir.2c02609 (PMC9835974; doi:10.1021/acs.langmuir.2c02609)
Supplement: Supplementary file 2 — la2c02609_si_002.zip [file la2c02609_si_002.zip › PES-species/hydrolysis/RhBMOF1.xyz]

     51
Job 2 : Frequencies
  Fe     -0.96934        1.15052       -0.94578
  S      -0.76884       -0.99316       -1.78330
  S      -0.04500        0.86851        1.24979
  S      -3.16357        1.73787       -0.80689
  Fe     -2.84544       -0.49000       -0.97379
  Fe     -2.31739        0.97681        1.17106
  Fe     -0.86734       -1.14585        0.54261
  S      -3.04933       -1.17515        1.18465
  C       2.25903        1.33358       -1.47920
  C       3.54643        1.07284       -1.01501
  C       4.34441        2.10983       -0.49900
  C       3.82945        3.41957       -0.48572
  C       2.53316        3.67441       -0.94103
  C       1.71778        2.63267       -1.42581
  H       1.65321        0.51030       -1.86543
  H       3.92099        0.04775       -1.04018
  H       4.44248        4.24483       -0.11403
  H       2.15454        4.70077       -0.93333
  C       3.35588       -3.03684       -0.82396
  C       2.01439       -3.25444       -0.50563
  C       1.50326       -2.89377        0.75444
  C       2.36654       -2.28815        1.68898
  C       3.70471       -2.05613        1.36908
  C       4.21229       -2.43603        0.11465
  H       3.73147       -3.33785       -1.80512
  H       1.35920       -3.70836       -1.25194
  H       1.97782       -1.97760        2.66304
  H       4.35322       -1.56768        2.10075
  S       5.98373        1.83788        0.13893
  S       0.02152        2.96558       -1.90128
  S      -2.71847        2.74348        2.53861
  S      -0.21138       -3.20628        1.20492
  S      -4.16618       -1.95970       -2.09806
  S       5.94877       -2.15352       -0.20208
  H       5.90319       -2.37188       -1.54204
  N      -0.25232        4.05779        1.06901
  H       0.48052        3.42754        1.43121
  H      -1.17189        3.75324        1.53734
  H      -0.03194        5.03838        1.26674
  N      -1.88172       -4.01238       -1.44256
  H      -2.14548       -5.00207       -1.48538
  H      -2.75053       -3.37158       -1.54065
  H      -1.35281       -3.79438       -0.54279
  H      -0.30432        3.86511        0.01916
  H      -1.26105       -3.76316       -2.22371
  H       5.99609        0.48407       -0.04504
  H      -3.79974        3.24266        1.87993
  H      -5.08511       -2.14315       -1.11095
  O       0.18215       -1.17403        4.07233
  H      -0.28147       -1.88677        3.59569
  H       0.05578       -0.40757        3.48114
