# Supplementary material for: First-Principles Perspective on Gas Adsorption by [Fe4S4]-Based Metal–Organic Frameworks
Source: Langmuir. 2022 Dec 29;39(1):389–94. doi: 10.1021/acs.langmuir.2c02609 (PMC9835974; doi:10.1021/acs.langmuir.2c02609)
Supplement: Supplementary file 2 — la2c02609_si_002.zip [file la2c02609_si_002.zip › PES-species/hydrolysis/RhBMOF2.xyz]

     51
Job 2 : Frequencies
  Fe     -1.29303        1.46889       -0.17402
  S      -1.80584        0.19479       -2.03501
  S       0.57998        0.46732        0.93896
  S      -3.09306        1.41385        1.30844
  Fe     -3.09474       -0.27792       -0.18459
  Fe     -1.42319        0.00730        1.87972
  Fe     -0.47773       -0.86676       -0.51379
  S      -1.96946       -1.97644        0.88251
  C       1.29198        2.46157       -1.93073
  C       2.61034        2.11869       -2.22874
  C       3.67495        2.70860       -1.52622
  C       3.39235        3.68836       -0.55780
  C       2.06864        4.02380       -0.25995
  C       0.99463        3.38893       -0.91331
  H       0.47745        1.97088       -2.46801
  H       2.79958        1.36890       -3.00140
  H       4.20848        4.19173       -0.03287
  H       1.86844        4.79884        0.48574
  C       4.32715       -1.69705        0.28422
  C       3.30583       -1.40025       -0.61494
  C       2.21784       -2.27689       -0.78590
  C       2.17855       -3.46322       -0.03154
  C       3.19965       -3.76585        0.87074
  C       4.28324       -2.88496        1.03853
  H       5.15544       -0.99289        0.39963
  H       3.33432       -0.46178       -1.17172
  H       1.33956       -4.15359       -0.14413
  H       3.14937       -4.69094        1.45034
  S       5.38020        2.25142       -1.78900
  S      -0.69898        3.68504       -0.40393
  S      -1.04312        0.67978        4.00690
  S       0.92951       -1.84790       -1.95496
  S      -5.05039       -1.08041       -1.00815
  S       5.54582       -3.33076        2.21238
  H       6.32214       -2.23338        2.02084
  N       0.26134        3.20701        2.58390
  H       1.18424        2.81517        2.35234
  H      -0.28330        2.43979        3.10272
  H       0.35730        4.04564        3.16487
  N      -3.11376       -2.61641       -3.00420
  H      -3.50319       -3.03676       -3.85246
  H      -3.88489       -2.29099       -2.34133
  H      -2.45040       -3.29120       -2.48289
  H      -0.21046        3.43635        1.64410
  H      -2.57815       -1.75473       -3.22211
  H       5.15759        1.44942       -2.86184
  H      -2.29933        1.11347        4.30115
  H      -5.29701       -1.92599        0.03010
  O      -1.36608       -4.10700       -1.59561
  H      -0.52957       -3.59789       -1.77151
  H      -1.58170       -3.81504       -0.68123
