# Supplementary material for: First-Principles Perspective on Gas Adsorption by [Fe4S4]-Based Metal–Organic Frameworks
Source: Langmuir. 2022 Dec 29;39(1):389–94. doi: 10.1021/acs.langmuir.2c02609 (PMC9835974; doi:10.1021/acs.langmuir.2c02609)
Supplement: Supplementary file 2 — la2c02609_si_002.zip [file la2c02609_si_002.zip › PES-species/hydrolysis/RhCLN.xyz]

     11
Job 2 : Frequencies
  Fe      0.16616        0.00035       -1.39692
  S      -0.90412        1.99927       -0.65392
  S      -0.90259       -1.99954       -0.65433
  S       2.46615        0.00066       -0.72904
  Fe      0.97886        1.31013        0.44197
  Fe      0.98005       -1.30969        0.44145
  Fe     -1.34511       -0.00041        0.48251
  S       0.21759       -0.00040        2.13633
  O      -3.39494       -0.00097        0.03281
  H      -3.57628       -0.78463       -0.52069
  H      -3.57594        0.78274       -0.52075
