# Supplementary material for: First-Principles Perspective on Gas Adsorption by [Fe4S4]-Based Metal–Organic Frameworks
Source: Langmuir. 2022 Dec 29;39(1):389–94. doi: 10.1021/acs.langmuir.2c02609 (PMC9835974; doi:10.1021/acs.langmuir.2c02609)
Supplement: Supplementary file 2 — la2c02609_si_002.zip [file la2c02609_si_002.zip › PES-species/hydrolysis/RhCLP.xyz]

     11
Job 2 : Frequencies
  Fe     -0.35006        0.20949       -1.46523
  S       0.51989       -1.81407       -0.93324
  S       0.70719        2.00408       -0.52013
  S      -2.42247       -0.04706       -0.57966
  Fe     -0.97606       -1.30090        0.62121
  Fe     -1.00176        1.19294        0.67226
  Fe      1.52541       -0.06189        0.19022
  S       0.22343       -0.09142        2.06796
  O       3.52720       -0.18039       -0.08622
  H       4.17785        0.51995        0.12159
  H       4.02019       -0.93199       -0.47061
