# Supplementary material for: First-Principles Perspective on Gas Adsorption by [Fe4S4]-Based Metal–Organic Frameworks
Source: Langmuir. 2022 Dec 29;39(1):389–94. doi: 10.1021/acs.langmuir.2c02609 (PMC9835974; doi:10.1021/acs.langmuir.2c02609)
Supplement: Supplementary file 2 — la2c02609_si_002.zip [file la2c02609_si_002.zip › PES-species/hydrolysis/RhCMOF.xyz]

     45
Job 2 : Frequencies
  Fe     -1.08789        1.23724        0.27564
  S       1.01882        1.93845        0.39840
  S      -0.88695       -0.36987        1.94676
  S      -0.85260        0.45385       -1.96245
  Fe      1.18668        0.21322       -1.17036
  Fe     -1.04185       -1.13194       -0.25636
  Fe      1.16039       -0.30153        1.14790
  S       0.96375       -1.99302       -0.46595
  C      -5.12617       -0.16073        0.01612
  C      -5.88463        0.96125        0.39927
  C      -7.27522        0.89149        0.41218
  C      -7.92537       -0.29874        0.03936
  C      -7.16845       -1.42195       -0.34198
  C      -5.77613       -1.35296       -0.35080
  H      -5.36780        1.87575        0.69437
  H      -7.88246        1.74846        0.71013
  H      -7.67699       -2.34321       -0.62860
  H      -5.17483       -2.21567       -0.64155
  C       8.02722       -0.17799        0.00311
  C       7.31924       -0.42581        1.19369
  C       5.92555       -0.39818        1.19292
  C       5.22620       -0.12277        0.00404
  C       5.93508        0.12461       -1.18637
  C       7.32723        0.09689       -1.18559
  H       7.86661       -0.63880        2.11264
  H       5.36107       -0.58821        2.10704
  H       5.37863        0.33584       -2.10068
  H       7.89727        0.28566       -2.09731
  C       9.51648       -0.19435       -0.05399
  C       3.73943       -0.09537        0.00641
  C      -3.63994       -0.08945        0.00234
  C      -9.41555       -0.31588        0.06763
  O      10.17902        0.01500       -1.05618
  O      10.08751       -0.47376        1.15639
  O       3.12677       -0.32571        1.10951
  O       3.13722        0.16388       -1.09968
  O      -2.98577       -1.16154       -0.25342
  O      -3.08166        1.04024        0.24246
  O      -9.93571       -1.52309       -0.30670
  O     -10.11800        0.62905        0.38522
  H      11.05319       -0.45913        1.00417
  H     -10.90682       -1.42304       -0.25252
  O      -1.79466        3.30620       -0.11715
  H      -1.18966        3.79797       -0.69922
  H      -2.64488        3.22964       -0.58758
