# Supplementary material for: First-Principles Perspective on Gas Adsorption by [Fe4S4]-Based Metal–Organic Frameworks
Source: Langmuir. 2022 Dec 29;39(1):389–94. doi: 10.1021/acs.langmuir.2c02609 (PMC9835974; doi:10.1021/acs.langmuir.2c02609)
Supplement: Supplementary file 2 — la2c02609_si_002.zip [file la2c02609_si_002.zip › PES-species/hydrolysis/TShBMOF1.xyz]

     51
Job 2 : Frequencies
  Fe     -0.95657        1.02136       -0.91741
  S      -0.45598       -1.10848       -1.41347
  S      -0.24258        1.06666        1.27550
  S      -3.16215        1.47527       -0.99725
  Fe     -2.64722       -0.74315       -0.81506
  Fe     -2.52290        1.14247        1.16309
  Fe     -0.64470       -1.19511        0.88718
  S      -3.19647       -1.09313        1.52595
  C       2.27639        1.32430       -1.42103
  C       3.54570        1.21047       -0.85912
  C       4.23199        2.35160       -0.40623
  C       3.62519        3.61208       -0.55943
  C       2.34565        3.71919       -1.11258
  C       1.63871        2.57483       -1.53191
  H       1.75797        0.42189       -1.75066
  H       3.99223        0.21921       -0.75783
  H       4.15224        4.51549       -0.24138
  H       1.89799        4.70979       -1.23655
  C       3.72997       -2.90503       -0.70179
  C       2.38718       -3.27425       -0.59162
  C       1.66786       -3.03882        0.59496
  C       2.33023       -2.41493        1.67306
  C       3.66512       -2.02524        1.55936
  C       4.37712       -2.27160        0.37278
  H       4.26869       -3.10762       -1.63108
  H       1.89358       -3.74701       -1.44330
  H       1.76737       -2.21607        2.58821
  H       4.15219       -1.52303        2.39913
  S       5.84098        2.26614        0.35073
  S      -0.04516        2.72095       -2.13798
  S      -3.12797        3.11208        2.14732
  S      -0.06135       -3.45971        0.77090
  S      -3.95524       -2.26644       -1.93669
  S       6.09437       -1.77322        0.31366
  H       6.27846       -1.99921       -1.01296
  N      -0.59963        4.22686        0.59815
  H       0.16122        3.75801        1.11020
  H      -1.52544        3.93931        1.06661
  H      -0.47631        5.24373        0.61332
  N      -1.42658       -4.14058       -1.93637
  H      -1.62593       -5.13970       -2.04929
  H      -2.34493       -3.56895       -1.89191
  H      -0.85549       -3.95281       -1.02236
  H      -0.56138        3.84144       -0.40131
  H      -0.88251       -3.79171       -2.73305
  H       5.94456        0.90382        0.32684
  H      -4.15630        3.43646        1.31728
  H      -4.62670       -2.68609       -0.83035
  O      -0.54302       -1.48248        2.82118
  H      -2.06056       -1.47738        2.38772
  H      -0.50916       -0.60631        3.25051
