# Supplementary material for: First-Principles Perspective on Gas Adsorption by [Fe4S4]-Based Metal–Organic Frameworks
Source: Langmuir. 2022 Dec 29;39(1):389–94. doi: 10.1021/acs.langmuir.2c02609 (PMC9835974; doi:10.1021/acs.langmuir.2c02609)
Supplement: Supplementary file 2 — la2c02609_si_002.zip [file la2c02609_si_002.zip › PES-species/hydrolysis/TShBMOF2.xyz]

     51
Job 2 : Frequencies
  Fe     -1.27033        1.34151       -0.38221
  S      -1.85805       -0.05918       -2.09819
  S       0.27855        0.36694        1.01147
  S      -3.31423        1.58125        0.56521
  Fe     -3.17748       -0.41957       -0.32359
  Fe     -1.93926        0.26473        1.80459
  Fe     -0.71051       -1.21062       -0.41210
  S      -2.44020       -1.87640        1.18424
  C       1.56350        2.20194       -1.93916
  C       2.91117        1.91414       -2.15020
  C       3.90713        2.60283       -1.43426
  C       3.52558        3.62292       -0.54506
  C       2.17351        3.91547       -0.34664
  C       1.17012        3.18883       -1.01527
  H       0.80187        1.63169       -2.47616
  H       3.18136        1.13042       -2.86232
  H       4.28609        4.18439        0.00391
  H       1.89536        4.71934        0.34086
  C       4.37862       -1.29868        0.90971
  C       3.39004       -1.01082       -0.03197
  C       2.64145       -2.04343       -0.62233
  C       2.89737       -3.37163       -0.24063
  C       3.87611       -3.66123        0.71279
  C       4.62986       -2.62691        1.29495
  H       4.95067       -0.47579        1.34612
  H       3.18624        0.02774       -0.29788
  H       2.33736       -4.18996       -0.69983
  H       4.05939       -4.70068        0.99651
  S       5.64540        2.24400       -1.61144
  S      -0.56085        3.48030       -0.66527
  S      -1.94513        1.20301        3.90575
  S       1.42132       -1.63403       -1.86540
  S      -4.99734       -1.45248       -1.13207
  S       5.87049       -3.07190        2.49749
  H       6.30981       -1.80908        2.73251
  N       0.09965        3.15059        2.43515
  H       0.76850        2.38572        2.21621
  H      -0.68694        2.68021        2.99092
  H       0.53920        3.91212        2.96008
  N      -2.79054       -3.17978       -2.71288
  H      -3.09826       -4.03184       -3.18945
  H      -3.58522       -2.75107       -2.15574
  H      -1.91662       -3.35213       -2.03361
  H      -0.25794        3.46861        1.48205
  H      -2.50989       -2.46760       -3.39890
  H       5.48698        1.07314       -2.28079
  H      -3.14130        1.84293        3.82427
  H      -5.27478       -2.22708       -0.04751
  O      -0.71880       -3.32114       -1.18787
  H       0.47611       -2.81467       -1.63579
  H      -0.67036       -3.94521       -0.44281
