# Supplementary material for: First-Principles Perspective on Gas Adsorption by [Fe4S4]-Based Metal–Organic Frameworks
Source: Langmuir. 2022 Dec 29;39(1):389–94. doi: 10.1021/acs.langmuir.2c02609 (PMC9835974; doi:10.1021/acs.langmuir.2c02609)
Supplement: Supplementary file 2 — la2c02609_si_002.zip [file la2c02609_si_002.zip › PES-species/hydrolysis/TShCLN.xyz]

     11
Job 2 : Frequencies
  Fe     -0.29931        0.50141        1.28918
  S       0.82560       -1.55151        1.59781
  S      -2.31048        1.21226        0.33039
  S       1.39344        1.94378        0.38279
  Fe      1.64753       -0.23852       -0.06693
  Fe     -0.37073        1.21204       -0.94957
  Fe     -0.40990       -1.54951       -0.33257
  S       0.66480       -0.52193       -2.07817
  O      -2.32271       -1.61855       -0.31109
  H      -2.55633       -0.26285       -0.01633
  H      -2.79310       -2.17142        0.33717
