# Supplementary material for: First-Principles Perspective on Gas Adsorption by [Fe4S4]-Based Metal–Organic Frameworks
Source: Langmuir. 2022 Dec 29;39(1):389–94. doi: 10.1021/acs.langmuir.2c02609 (PMC9835974; doi:10.1021/acs.langmuir.2c02609)
Supplement: Supplementary file 2 — la2c02609_si_002.zip [file la2c02609_si_002.zip › PES-species/hydrolysis/TShCLP.xyz]

     11
Job 2 : Frequencies
  Fe     -0.64595        0.01098       -1.26577
  S       1.66230        0.10429       -1.57407
  S      -2.43938        0.90119       -0.20609
  S      -0.73581       -2.12265       -0.44554
  Fe      1.17524       -1.19502        0.11818
  Fe     -1.13346       -0.49233        1.06984
  Fe      1.05306        1.33908        0.19134
  S       0.95516       -0.04246        1.97522
  O      -0.15077        2.70063        0.12238
  H      -1.54477        2.05106        0.02763
  H       0.00331        3.66765        0.04752
