# Supplementary material for: First-Principles Perspective on Gas Adsorption by [Fe4S4]-Based Metal–Organic Frameworks
Source: Langmuir. 2022 Dec 29;39(1):389–94. doi: 10.1021/acs.langmuir.2c02609 (PMC9835974; doi:10.1021/acs.langmuir.2c02609)
Supplement: Supplementary file 2 — la2c02609_si_002.zip [file la2c02609_si_002.zip › PES-species/hydrolysis/TShCMOF.xyz]

     45
Job 2 : Frequencies
  Fe     -1.11138        1.31377        0.04617
  S       1.33998        2.22561       -0.33184
  S      -0.94252        0.01334        1.89538
  S      -0.94540        0.10700       -1.91958
  Fe      1.13771        0.02484       -1.15631
  Fe     -1.04058       -1.20237       -0.06125
  Fe      1.12839        0.36330        1.16246
  S       0.99358       -1.99736       -0.11083
  C      -5.14082       -0.23040        0.08560
  C      -5.90449        0.94376        0.21990
  C      -7.29502        0.87076        0.22673
  C      -7.93695       -0.37430        0.09920
  C      -7.17371       -1.54840       -0.03380
  C      -5.78111       -1.47582       -0.03960
  H      -5.39142        1.90131        0.32151
  H      -7.90809        1.76802        0.33096
  H      -7.67660       -2.51118       -0.13167
  H      -5.17386       -2.37652       -0.14059
  C       7.97949       -0.36690        0.06807
  C       7.28432       -0.14124        1.27011
  C       5.89513       -0.02413        1.25846
  C       5.18947       -0.13178        0.04681
  C       5.88535       -0.35794       -1.15531
  C       7.27274       -0.47466       -1.14325
  H       7.83745       -0.05883        2.20640
  H       5.33982        0.15047        2.18113
  H       5.32366       -0.44047       -2.08688
  H       7.83362       -0.65053       -2.06315
  C       9.46426       -0.49960        0.02157
  C       3.70825       -0.00589        0.03899
  C      -3.65155       -0.15427        0.07894
  C      -9.42814       -0.39298        0.11203
  O      10.11491       -0.69524       -0.99067
  O      10.04234       -0.37778        1.25383
  O       3.10490        0.18507        1.15907
  O       3.10071       -0.09598       -1.08624
  O      -2.99741       -1.26147       -0.00402
  O      -3.11616        0.99959        0.15657
  O      -9.93996       -1.65382       -0.01457
  O     -10.13652        0.59315        0.22189
  H      11.00389       -0.47971        1.10861
  H     -10.91202       -1.55017        0.00585
  O      -1.48524        3.04170       -0.57384
  H       0.13952        2.88211       -0.72044
  H      -2.21763        3.10111       -1.21243
