# Supplementary material for: First-Principles Perspective on Gas Adsorption by [Fe4S4]-Based Metal–Organic Frameworks
Source: Langmuir. 2022 Dec 29;39(1):389–94. doi: 10.1021/acs.langmuir.2c02609 (PMC9835974; doi:10.1021/acs.langmuir.2c02609)
Supplement: Supplementary file 2 — la2c02609_si_002.zip [file la2c02609_si_002.zip › PES-species/oxidation/INToBMOF-11tet.xyz]

     50
Job 2 : Frequencies
  Fe      0.71950        1.05312        0.80469
  S      -0.08863       -1.00974        0.97482
  S       0.48286        1.20113       -1.34097
  S       2.83724        1.15769        1.44160
  Fe      2.10392       -0.97107        1.54656
  Fe      2.77210        0.60755       -0.78863
  Fe      0.95933       -0.97432       -1.12075
  S       3.01374       -1.66671       -0.38786
  C      -2.38340        1.74850        1.65435
  C      -3.68923        1.54833        1.20889
  C      -4.26022        2.42606        0.27004
  C      -3.50336        3.51982       -0.19497
  C      -2.19606        3.71244        0.24908
  C      -1.61002        2.82176        1.16843
  H      -1.94695        1.05514        2.37585
  H      -4.26211        0.69839        1.58684
  H      -3.93692        4.21471       -0.91864
  H      -1.62090        4.56211       -0.12739
  C      -3.81535       -3.23939       -0.00353
  C      -2.51509       -3.48648       -0.45186
  C      -1.84187       -2.55524       -1.26335
  C      -2.51806       -1.37905       -1.63797
  C      -3.80988       -1.11808       -1.18151
  C      -4.46247       -2.04235       -0.34939
  H      -4.32340       -3.98099        0.61777
  H      -2.02045       -4.41880       -0.16769
  H      -2.00665       -0.64499       -2.26412
  H      -4.30096       -0.18256       -1.46038
  S      -5.91594        2.22952       -0.34855
  S       0.09331        3.00438        1.69156
  S       4.15760        2.36039       -1.38494
  S      -0.16948       -2.83425       -1.83251
  S       2.19652       -2.56098        3.21261
  S      -6.14069       -1.68024        0.17465
  H      -6.05563       -2.25991        1.40070
  N       1.66870        4.15334       -0.94112
  H       1.04254        3.93669       -1.72629
  H       2.58405        3.54825       -1.08077
  H       1.89174        5.15344       -0.92110
  N       1.32041       -4.28006        0.58885
  H       2.22153       -4.49576        0.14590
  H       1.52879       -3.68154        1.45191
  H       0.73198       -3.74772       -0.14471
  H       1.17567        3.85738       -0.05110
  H       0.84830       -5.14724        0.86496
  H      -6.11789        0.97563        0.15485
  H       4.65498        2.72410       -0.17143
  H       3.53839       -2.76415        3.09359
  O       1.81672       -0.83126       -2.80752
  O       2.83201        0.07262       -2.65468
