# Supplementary material for: First-Principles Perspective on Gas Adsorption by [Fe4S4]-Based Metal–Organic Frameworks
Source: Langmuir. 2022 Dec 29;39(1):389–94. doi: 10.1021/acs.langmuir.2c02609 (PMC9835974; doi:10.1021/acs.langmuir.2c02609)
Supplement: Supplementary file 2 — la2c02609_si_002.zip [file la2c02609_si_002.zip › PES-species/oxidation/INToCLN-13tet.xyz]

     10
Job 2 : Frequencies
  Fe     -1.26252       -1.17888        0.00125
  S       0.70675       -2.06385        0.00396
  S      -1.33561       -0.00462       -1.93608
  S      -1.34214        0.00404        1.93319
  Fe      0.83335        0.00263        1.16606
  Fe     -1.26123        1.18089       -0.00393
  Fe      0.83873       -0.00282       -1.16398
  S       0.70976        2.06323       -0.00479
  O       2.64348       -0.00041        0.70307
  O       2.64690       -0.00309       -0.69369
