# Supplementary material for: First-Principles Perspective on Gas Adsorption by [Fe4S4]-Based Metal–Organic Frameworks
Source: Langmuir. 2022 Dec 29;39(1):389–94. doi: 10.1021/acs.langmuir.2c02609 (PMC9835974; doi:10.1021/acs.langmuir.2c02609)
Supplement: Supplementary file 2 — la2c02609_si_002.zip [file la2c02609_si_002.zip › PES-species/oxidation/INToCLP-13tet.xyz]

     10
Job 2 : Frequencies
  Fe      1.34680        1.26528       -0.00338
  S      -0.67653        2.06567        0.00126
  S       1.29629        0.00006       -1.87643
  S       1.31441       -0.00062        1.86886
  Fe     -0.87945       -0.00047        1.16722
  Fe      1.34580       -1.26561       -0.00358
  Fe     -0.89482        0.00105       -1.16378
  S      -0.67707       -2.06586       -0.00079
  O      -2.74549       -0.00046        0.66037
  O      -2.75329        0.00117       -0.63477
