# Supplementary material for: First-Principles Perspective on Gas Adsorption by [Fe4S4]-Based Metal–Organic Frameworks
Source: Langmuir. 2022 Dec 29;39(1):389–94. doi: 10.1021/acs.langmuir.2c02609 (PMC9835974; doi:10.1021/acs.langmuir.2c02609)
Supplement: Supplementary file 2 — la2c02609_si_002.zip [file la2c02609_si_002.zip › PES-species/oxidation/INToCMOF-11tet.xyz]

     44
Job 2 : Frequencies
  Fe      1.01794       -0.63714        0.99865
  S      -0.94890       -0.91829        2.09043
  S      -0.27164        0.20719       -1.18765
  S       0.81423       -2.78438        0.20099
  Fe     -0.98386       -1.63321       -0.03402
  Fe      1.16006        1.77082       -0.22337
  Fe     -1.07789        0.96543        0.79083
  S       0.82622        1.42117        1.94735
  C       5.02921        0.07921       -0.27124
  C       5.67651       -1.07195        0.21559
  C       7.04029       -1.24550       -0.00462
  C       7.77019       -0.27296       -0.71153
  C       7.12311        0.87694       -1.19951
  C       5.75738        1.05132       -0.98051
  H       5.09477       -1.81825        0.75869
  H       7.56415       -2.13034        0.36184
  H       7.69476        1.62670       -1.74756
  H       5.23989        1.93668       -1.35265
  C      -7.76330       -0.18956       -0.74063
  C      -7.09508        0.95000       -0.25618
  C      -5.71892        0.90910       -0.03807
  C      -5.00042       -0.27063       -0.30333
  C      -5.66812       -1.40959       -0.78981
  C      -7.04331       -1.36791       -1.00591
  H      -7.65872        1.86161       -0.05467
  H      -5.18392        1.78410        0.33396
  H      -5.09538       -2.31600       -0.99090
  H      -7.58353       -2.23907       -1.38137
  C      -9.23409       -0.20215       -0.99106
  C      -3.53065       -0.31539       -0.06816
  C       3.57356        0.26364       -0.03498
  C       9.22895       -0.51113       -0.91700
  O      -9.86051       -1.16024       -1.41013
  O      -9.82742        0.99298       -0.69824
  O      -2.98288        0.72369        0.43383
  O      -2.90371       -1.39184       -0.38468
  O       3.00518        1.30305       -0.54609
  O       2.95966       -0.61126        0.65687
  O       9.83178        0.49439       -1.61817
  O       9.83790       -1.48672       -0.51354
  H     -10.77771        0.87543       -0.89635
  H      10.77296        0.24043       -1.69472
  O      -1.27773        2.68671        0.22259
  O      -0.11730        3.15096       -0.31829
