# Supplementary material for: First-Principles Perspective on Gas Adsorption by [Fe4S4]-Based Metal–Organic Frameworks
Source: Langmuir. 2022 Dec 29;39(1):389–94. doi: 10.1021/acs.langmuir.2c02609 (PMC9835974; doi:10.1021/acs.langmuir.2c02609)
Supplement: Supplementary file 2 — la2c02609_si_002.zip [file la2c02609_si_002.zip › PES-species/oxidation/P1oCMOF-13tet.xyz]

     44
Job 2 : Frequencies
  Fe      1.12517       -0.01565        1.48714
  S      -0.99412        0.13250        2.27481
  S      -0.06122       -1.21974       -1.78776
  S       0.83799       -2.12059        1.15316
  Fe     -0.87691       -1.02725        0.22275
  Fe      0.92496        0.65033       -1.02742
  Fe     -1.16225        1.46517        0.43930
  S       0.93225        2.15951        0.74948
  C       5.01604       -0.08815       -0.06744
  C       5.83686       -0.26804        1.06180
  C       7.21451       -0.39300        0.90402
  C       7.78469       -0.34105       -0.38053
  C       6.96417       -0.16321       -1.50942
  C       5.58486       -0.03681       -1.35298
  H       5.37988       -0.30752        2.05159
  H       7.87209       -0.53294        1.76405
  H       7.41270       -0.12544       -2.50270
  H       4.93354        0.09912       -2.21754
  C      -7.78174       -0.44479       -0.38115
  C      -7.24572        0.81918       -0.07348
  C      -5.86823        0.97294        0.07368
  C      -5.01665       -0.13506       -0.08523
  C      -5.55226       -1.39883       -0.39548
  C      -6.92866       -1.55106       -0.54205
  H      -7.91246        1.67361        0.04766
  H      -5.43597        1.94620        0.31049
  H      -4.87743       -2.24693       -0.51968
  H      -7.36779       -2.52106       -0.78272
  C      -9.24752       -0.66642       -0.55029
  C      -3.54917        0.02928        0.07473
  C       3.54646        0.04391        0.09693
  C       9.26680       -0.48115       -0.48926
  O      -9.76290       -1.73828       -0.81718
  O      -9.97563        0.47569       -0.37259
  O      -3.09419        1.18750        0.37063
  O      -2.80059       -1.00169       -0.08275
  O       2.82772        0.20147       -0.95252
  O       3.06027       -0.00193        1.28203
  O       9.70655       -0.41747       -1.78042
  O      10.02104       -0.63590        0.45546
  H     -10.91022        0.22044       -0.50500
  H      10.67824       -0.51899       -1.73856
  O      -1.27869        2.14414       -1.29701
  O      -0.15893        1.76305       -2.00709
