# Supplementary material for: First-Principles Perspective on Gas Adsorption by [Fe4S4]-Based Metal–Organic Frameworks
Source: Langmuir. 2022 Dec 29;39(1):389–94. doi: 10.1021/acs.langmuir.2c02609 (PMC9835974; doi:10.1021/acs.langmuir.2c02609)
Supplement: Supplementary file 2 — la2c02609_si_002.zip [file la2c02609_si_002.zip › PES-species/oxidation/P2oCMOF-11tet.xyz]

     44
Job 2 : Frequencies
  Fe     -1.07759       -0.73011       -0.75207
  S       0.98240       -1.02437       -1.48632
  S       1.02421        1.42959        1.39202
  S      -0.98237       -1.02363        1.48691
  Fe      1.07765       -0.72984        0.75249
  Fe     -1.13471        1.26435        0.84022
  Fe      1.13468        1.26404       -0.84049
  S      -1.02427        1.42915       -1.39226
  C      -5.16002       -0.31382       -0.04268
  C      -5.72590       -1.31568       -0.85257
  C      -7.10674       -1.49736       -0.86626
  C      -7.93306       -0.68094       -0.07402
  C      -7.36648        0.32176        0.73437
  C      -5.98467        0.50405        0.75048
  H      -5.07353       -1.94081       -1.46377
  H      -7.56993       -2.26789       -1.48550
  H      -8.01300        0.95269        1.34530
  H      -5.52565        1.27641        1.36971
  C       7.93307       -0.68089        0.07393
  C       7.36643        0.32146       -0.73485
  C       5.98463        0.50379       -0.75091
  C       5.16003       -0.31371        0.04270
  C       5.72597       -1.31524        0.85297
  C       7.10680       -1.49694        0.86661
  H       8.01291        0.95211       -1.34612
  H       5.52557        1.27589       -1.37043
  H       5.07364       -1.94008        1.46451
  H       7.57003       -2.26721        1.48614
  C       9.40506       -0.92047        0.12930
  C       3.68556       -0.10897        0.01427
  C      -3.68554       -0.10912       -0.01418
  C      -9.40506       -0.92050       -0.12943
  O       9.94541       -1.77332        0.81233
  O      10.10590       -0.07180       -0.67895
  O       3.20400        0.77684       -0.74474
  O       2.97262       -0.86818        0.79938
  O      -3.20405        0.77708        0.74441
  O      -2.97255       -0.86865       -0.79894
  O     -10.10595       -0.07145        0.67836
  O      -9.94536       -1.77364       -0.81214
  H      11.04737       -0.31138       -0.56754
  H     -11.04742       -0.31105        0.56696
  O       1.56055        2.68420       -1.50131
  O      -1.56067        2.68461        1.50072
