# Supplementary material for: First-Principles Perspective on Gas Adsorption by [Fe4S4]-Based Metal–Organic Frameworks
Source: Langmuir. 2022 Dec 29;39(1):389–94. doi: 10.1021/acs.langmuir.2c02609 (PMC9835974; doi:10.1021/acs.langmuir.2c02609)
Supplement: Supplementary file 2 — la2c02609_si_002.zip [file la2c02609_si_002.zip › PES-species/oxidation/PoBMOF-11tet.xyz]

     50
Job 2 : Frequencies
  Fe      0.96444        1.24293        0.61629
  S      -0.65800       -0.17183        0.19777
  S       1.59201        1.02300       -1.50477
  S       2.50405        0.22703        1.76797
  Fe      0.98995       -1.29737        1.22793
  Fe      3.33215       -0.21165       -0.51816
  Fe      0.37282       -1.17785       -1.51306
  S       2.04721       -2.25562       -0.54942
  C      -1.58140        2.86085        1.58551
  C      -2.85598        2.75387        1.04007
  C      -3.07885        3.07798       -0.31444
  C      -2.00126        3.53256       -1.10171
  C      -0.72553        3.63524       -0.55602
  C      -0.48475        3.28262        0.79260
  H      -1.40788        2.58988        2.62899
  H      -3.68270        2.40498        1.66288
  H      -2.15891        3.77605       -2.15483
  H       0.10687        3.95246       -1.18607
  C      -4.08241       -1.85997        1.01522
  C      -2.95777       -2.51101        0.50141
  C      -2.57463       -2.33650       -0.84144
  C      -3.36032       -1.50897       -1.66655
  C      -4.47332       -0.84354       -1.15606
  C      -4.83167       -1.00295        0.19468
  H      -4.35189       -2.00242        2.06466
  H      -2.35362       -3.12845        1.16955
  H      -3.05961       -1.35398       -2.70480
  H      -5.04402       -0.17451       -1.80419
  S      -4.67863        2.98255       -1.06958
  S       1.15649        3.28488        1.51247
  S       5.27991        0.92223        0.15184
  S      -1.06709       -3.02518       -1.50171
  S       0.09753       -2.59109        2.90904
  S      -6.25392       -0.09470        0.79009
  H      -6.01236       -0.27546        2.11435
  N       3.59098        3.35745       -0.78067
  H       3.11737        2.95308       -1.60744
  H       4.27059        2.57002       -0.42119
  H       4.09157        4.22217       -1.00660
  N       0.32995       -4.77189        0.61147
  H       1.30018       -4.73194        0.27018
  H       0.27461       -4.20006        1.51232
  H      -0.27927       -4.22018       -0.12307
  H       2.84133        3.51477       -0.06139
  H       0.01368       -5.73769        0.74015
  H      -5.26592        2.21417       -0.10357
  H       5.01122        1.19673        1.45881
  H       1.29123       -2.81860        3.52440
  O       0.17808       -0.98851       -3.09329
  O       4.12720       -0.58762       -1.92492
