# Supplementary material for: First-Principles Perspective on Gas Adsorption by [Fe4S4]-Based Metal–Organic Frameworks
Source: Langmuir. 2022 Dec 29;39(1):389–94. doi: 10.1021/acs.langmuir.2c02609 (PMC9835974; doi:10.1021/acs.langmuir.2c02609)
Supplement: Supplementary file 2 — la2c02609_si_002.zip [file la2c02609_si_002.zip › PES-species/oxidation/PoCLN-13tet.xyz]

     10
Job 2 : Frequencies
  Fe     -0.48722        1.10449        1.20635
  S       0.40997       -0.90367        1.77962
  S      -2.32556        0.49026        0.00013
  S       1.16169        2.11697       -0.00034
  Fe      1.67852       -0.26820        0.00001
  Fe     -0.48747        1.10410       -1.20649
  Fe     -0.87836       -1.21235        0.00008
  S       0.41010       -0.90401       -1.77944
  O       2.88306       -1.35480        0.00024
  O      -1.62825       -2.61042       -0.00001
