# Supplementary material for: First-Principles Perspective on Gas Adsorption by [Fe4S4]-Based Metal–Organic Frameworks
Source: Langmuir. 2022 Dec 29;39(1):389–94. doi: 10.1021/acs.langmuir.2c02609 (PMC9835974; doi:10.1021/acs.langmuir.2c02609)
Supplement: Supplementary file 2 — la2c02609_si_002.zip [file la2c02609_si_002.zip › PES-species/oxidation/PoCLP-11tet.xyz]

     10
Job 2 : Frequencies
  Fe      0.00353       -1.10536        1.46488
  S      -0.00469        1.11019        1.72430
  S       1.78081       -1.39076        0.00073
  S      -1.77029       -1.40100       -0.00218
  Fe     -1.36347        0.76948        0.00005
  Fe      0.00570       -1.10305       -1.46691
  Fe      1.35729        0.77638        0.00115
  S      -0.00315        1.11328       -1.72247
  O      -2.65006        1.63479        0.00088
  O       2.63477        1.65511        0.00106
