# Supplementary material for: First-Principles Perspective on Gas Adsorption by [Fe4S4]-Based Metal–Organic Frameworks
Source: Langmuir. 2022 Dec 29;39(1):389–94. doi: 10.1021/acs.langmuir.2c02609 (PMC9835974; doi:10.1021/acs.langmuir.2c02609)
Supplement: Supplementary file 2 — la2c02609_si_002.zip [file la2c02609_si_002.zip › PES-species/oxidation/RoBMOF-11tet.xyz]

     50
Job 2 : Frequencies
  Fe     -0.91643        1.07138       -0.99491
  S      -0.20694       -1.06483       -1.27103
  S      -0.49279        1.17982        1.26136
  S      -3.17583        1.19954       -1.28965
  Fe     -2.46471       -0.89842       -1.07593
  Fe     -2.67484        0.77066        0.85352
  Fe     -0.73051       -1.10097        1.07484
  S      -2.97859       -1.44323        1.03961
  C       2.27248        1.64173       -1.62170
  C       3.54045        1.49194       -1.06246
  C       4.09598        2.51468       -0.27322
  C       3.36404        3.70164       -0.08435
  C       2.09196        3.84403       -0.64288
  C       1.51508        2.80831       -1.40207
  H       1.84892        0.82977       -2.21595
  H       4.09287        0.56510       -1.23229
  H       3.78938        4.51826        0.50484
  H       1.54687        4.78102       -0.49728
  C       3.95366       -3.10653       -0.51663
  C       2.63990       -3.47943       -0.22357
  C       1.89805       -2.80464        0.76454
  C       2.51856       -1.74935        1.46262
  C       3.82066       -1.35364        1.15506
  C       4.54732       -2.02811        0.15995
  H       4.51598       -3.66031       -1.27261
  H       2.19448       -4.32041       -0.76144
  H       1.96611       -1.22210        2.24353
  H       4.26527       -0.50839        1.68674
  S       5.69500        2.37593        0.49805
  S      -0.15295        2.95181       -2.05139
  S      -3.69591        2.51851        1.88364
  S       0.21138       -3.25241        1.14431
  S      -3.35454       -2.48219       -2.42701
  S       6.23949       -1.52031       -0.14074
  H       6.29768       -1.91588       -1.43918
  N      -1.34034        4.22702        0.63352
  H      -0.58349        4.00715        1.29400
  H      -2.21829        3.69988        0.97737
  H      -1.51091        5.23727        0.60422
  N      -0.82433       -4.20033       -1.62424
  H      -0.92304       -5.21669       -1.71373
  H      -1.75847       -3.70624       -1.81582
  H      -0.46112       -3.92156       -0.62962
  H      -1.03212        3.85957       -0.32779
  H      -0.14865       -3.83956       -2.30769
  H       5.96596        1.11085        0.06096
  H      -4.69629        2.72287        0.98407
  H      -4.36355       -2.86474       -1.59753
  O      -0.55194       -1.16336        2.94782
  O      -1.21653       -0.40381        3.73325
