# Supplementary material for: First-Principles Perspective on Gas Adsorption by [Fe4S4]-Based Metal–Organic Frameworks
Source: Langmuir. 2022 Dec 29;39(1):389–94. doi: 10.1021/acs.langmuir.2c02609 (PMC9835974; doi:10.1021/acs.langmuir.2c02609)
Supplement: Supplementary file 2 — la2c02609_si_002.zip [file la2c02609_si_002.zip › PES-species/oxidation/RoCLN-13tet.xyz]

     10
Job 2 : Frequencies
  Fe     -0.86390       -1.29965       -0.73443
  S       0.64212       -0.00124       -1.85472
  S      -2.74677       -0.00051       -0.23763
  S       0.37975       -1.84535        1.07432
  Fe      1.35471        0.00060        0.28418
  Fe     -0.99466        0.00123        1.27764
  Fe     -0.86427        1.29792       -0.73667
  S       0.37933        1.84726        1.07163
  O       3.04464        0.00042        0.15209
  O       4.09291       -0.00107       -0.55410
