# Supplementary material for: First-Principles Perspective on Gas Adsorption by [Fe4S4]-Based Metal–Organic Frameworks
Source: Langmuir. 2022 Dec 29;39(1):389–94. doi: 10.1021/acs.langmuir.2c02609 (PMC9835974; doi:10.1021/acs.langmuir.2c02609)
Supplement: Supplementary file 2 — la2c02609_si_002.zip [file la2c02609_si_002.zip › PES-species/oxidation/RoCLP-11tet.xyz]

     10
Job 2 : Frequencies
  Fe     -1.17151        0.75163        1.08798
  S       0.54402       -0.52705        1.89019
  S      -2.56975       -0.49000       -0.20556
  S       0.22782        2.13615       -0.02946
  Fe      1.34948        0.20610       -0.11359
  Fe     -0.91379        0.65318       -1.28132
  Fe     -0.64035       -1.52527        0.30694
  S       0.41354       -1.12033       -1.60400
  O       3.06483        0.10437       -0.11583
  O       4.17645       -0.38024        0.01343
