# Supplementary material for: First-Principles Perspective on Gas Adsorption by [Fe4S4]-Based Metal–Organic Frameworks
Source: Langmuir. 2022 Dec 29;39(1):389–94. doi: 10.1021/acs.langmuir.2c02609 (PMC9835974; doi:10.1021/acs.langmuir.2c02609)
Supplement: Supplementary file 2 — la2c02609_si_002.zip [file la2c02609_si_002.zip › PES-species/oxidation/RoCMOF-13tet.xyz]

     44
Job 2 : Frequencies
  Fe      0.99206       -0.57464        1.00294
  S      -0.95149       -0.88788        2.12450
  S      -0.26679        0.21788       -1.20114
  S       0.78593       -2.77095        0.33933
  Fe     -0.96532       -1.58913       -0.02396
  Fe      1.15542        1.76230       -0.29977
  Fe     -1.09877        1.03069        0.86086
  S       0.87230        1.52439        1.93304
  C       5.01557        0.06057       -0.29614
  C       5.65229       -1.07152        0.24619
  C       7.01475       -1.26708        0.03660
  C       7.75385       -0.33516       -0.71415
  C       7.11747        0.79605       -1.25680
  C       5.75293        0.99208       -1.04899
  H       5.06361       -1.78575        0.82384
  H       7.53066       -2.13790        0.44548
  H       7.69639        1.51448       -1.83816
  H       5.24335        1.86339       -1.46291
  C      -7.74490       -0.25110       -0.76208
  C      -7.10838        0.88323       -0.22559
  C      -5.73572        0.86145        0.01565
  C      -4.98935       -0.29372       -0.27935
  C      -5.62522       -1.42753       -0.81817
  C      -6.99704       -1.40489       -1.05662
  H      -7.69356        1.77588       -0.00198
  H      -5.22527        1.73301        0.42810
  H      -5.03157       -2.31491       -1.04206
  H      -7.51326       -2.27223       -1.47245
  C      -9.21104       -0.28375       -1.03858
  C      -3.52438       -0.31503       -0.02187
  C       3.56117        0.26952       -0.07204
  C       9.21085       -0.59522       -0.90566
  O      -9.80997       -1.23859       -1.50251
  O      -9.83293        0.88794       -0.71369
  O      -3.00269        0.71066        0.52985
  O      -2.86841       -1.36721       -0.36825
  O       3.00407        1.28981       -0.62929
  O       2.93829       -0.56871        0.65819
  O       9.82347        0.37174       -1.65101
  O       9.81047       -1.55664       -0.45676
  H     -10.77731        0.75989       -0.93259
  H      10.76256        0.10656       -1.71403
  O      -1.23001        2.74557        0.22258
  O      -0.09730        3.14482       -0.49175
