# Supplementary material for: First-Principles Perspective on Gas Adsorption by [Fe4S4]-Based Metal–Organic Frameworks
Source: Langmuir. 2022 Dec 29;39(1):389–94. doi: 10.1021/acs.langmuir.2c02609 (PMC9835974; doi:10.1021/acs.langmuir.2c02609)
Supplement: Supplementary file 2 — la2c02609_si_002.zip [file la2c02609_si_002.zip › PES-species/oxidation/TSoBMOF1-11tet.xyz]

     50
Job 2 : Frequencies
  Fe     -0.71029        1.07849       -0.91431
  S      -0.07355       -1.08141       -1.08460
  S      -0.56076        1.10962        1.31843
  S      -2.85704        1.35495       -1.55539
  Fe     -2.29000       -0.81993       -1.43050
  Fe     -2.71465        0.79650        0.63284
  Fe     -0.99328       -1.06339        1.14939
  S      -3.10444       -1.41363        0.58240
  C       2.53655        1.69444       -1.55426
  C       3.82863        1.46125       -1.08672
  C       4.40436        2.31970       -0.13292
  C       3.66460        3.42424        0.32858
  C       2.37121        3.65325       -0.14351
  C       1.78211        2.78665       -1.08303
  H       2.09604        1.01157       -2.28372
  H       4.38760        0.60029       -1.46059
  H       4.10054        4.10608        1.06329
  H       1.81582        4.52232        0.21904
  C       3.75741       -3.26460       -0.34526
  C       2.45401       -3.50169        0.09743
  C       1.83995       -2.63608        1.02017
  C       2.56555       -1.52758        1.49474
  C       3.86346       -1.27988        1.04988
  C       4.46620       -2.14560        0.12175
  H       4.22132       -3.95554       -1.05344
  H       1.91068       -4.37210       -0.27786
  H       2.09392       -0.84243        2.20228
  H       4.40028       -0.40154        1.41677
  S       6.04551        2.07412        0.51391
  S       0.11435        3.04430       -1.68341
  S      -4.00981        2.47155        1.46311
  S       0.19385       -2.93063        1.64420
  S      -2.74105       -2.47144       -2.92307
  S       6.15820       -1.81277       -0.36711
  H       6.07934       -2.36247       -1.60704
  N      -1.42574        4.19545        0.88964
  H      -0.81182        3.98563        1.68571
  H      -2.34714        3.63936        1.04036
  H      -1.61589        5.20141        0.84080
  N      -1.67845       -4.27723       -0.52388
  H      -2.50117       -4.45728        0.06288
  H      -1.98730       -3.64643       -1.33962
  H      -0.94663       -3.78692        0.09496
  H      -0.93167        3.85974       -0.00092
  H      -1.30608       -5.16206       -0.88312
  H       6.26510        0.87305       -0.09445
  H      -4.62685        2.86078        0.31362
  H      -4.07130       -2.57232       -2.64464
  O      -1.52329       -1.02446        2.94198
  O      -2.46799       -0.19192        3.26251
