# Supplementary material for: First-Principles Perspective on Gas Adsorption by [Fe4S4]-Based Metal–Organic Frameworks
Source: Langmuir. 2022 Dec 29;39(1):389–94. doi: 10.1021/acs.langmuir.2c02609 (PMC9835974; doi:10.1021/acs.langmuir.2c02609)
Supplement: Supplementary file 2 — la2c02609_si_002.zip [file la2c02609_si_002.zip › PES-species/oxidation/TSoBMOF2-11tet.xyz]

     50
Job 2 : Frequencies
  Fe      0.73097        1.06419        0.90009
  S      -0.12806       -0.95532        0.95306
  S       0.45582        1.20872       -1.25432
  S       2.85596        1.09125        1.45241
  Fe      2.06908       -0.99823        1.44898
  Fe      2.74876        0.64679       -0.90959
  Fe      0.91656       -1.01639       -1.26845
  S       2.95727       -1.68798       -0.52767
  C      -2.35582        1.76553        1.67387
  C      -3.64183        1.56117        1.17711
  C      -4.18405        2.44531        0.22665
  C      -3.42214        3.55493       -0.19005
  C      -2.13319        3.75023        0.30370
  C      -1.57099        2.84736        1.22661
  H      -1.93992        1.06549        2.40071
  H      -4.22101        0.70144        1.52160
  H      -3.83641        4.25965       -0.91549
  H      -1.55539        4.61398       -0.03522
  C      -3.78493       -3.18230        0.23390
  C      -2.48675       -3.48783       -0.18050
  C      -1.82631       -2.68971       -1.13295
  C      -2.50975       -1.58267       -1.67266
  C      -3.79642       -1.25644       -1.24437
  C      -4.44044       -2.05257       -0.28214
  H      -4.28278       -3.82309        0.96581
  H      -1.97969       -4.35626        0.24677
  H      -2.00835       -0.95239       -2.41045
  H      -4.29149       -0.37026       -1.64975
  S      -5.80922        2.23910       -0.46231
  S       0.12493        3.01312        1.77851
  S       4.04620        2.55704       -1.27903
  S      -0.15931       -3.04268       -1.66033
  S       2.28086       -2.54611        3.14908
  S      -6.11710       -1.62515        0.18769
  H      -6.06582       -2.13108        1.44764
  N       1.48231        4.22274       -0.94699
  H       0.84489        3.88130       -1.67808
  H       2.44297        3.67937       -1.07686
  H       1.61420        5.23658       -1.01483
  N       1.54013       -4.38739        0.60766
  H       2.43587       -4.39150        0.10199
  H       1.69119       -3.80166        1.49174
  H       0.81919       -3.92693       -0.06130
  H       1.06519        3.95069       -0.01385
  H       1.25808       -5.34385        0.84565
  H      -6.03209        0.99090        0.04781
  H       4.41861        2.86433       -0.00565
  H       3.62737       -2.69260        3.00528
  O       1.53259       -0.87006       -2.84576
  O       2.90950        0.31047       -2.59338
