# Supplementary material for: First-Principles Perspective on Gas Adsorption by [Fe4S4]-Based Metal–Organic Frameworks
Source: Langmuir. 2022 Dec 29;39(1):389–94. doi: 10.1021/acs.langmuir.2c02609 (PMC9835974; doi:10.1021/acs.langmuir.2c02609)
Supplement: Supplementary file 2 — la2c02609_si_002.zip [file la2c02609_si_002.zip › PES-species/oxidation/TSoCLN1-13tet.xyz]

     10
Job 2 : Frequencies
  Fe     -1.02595        1.17219        0.79672
  S       0.50758       -0.09717        1.95261
  S      -2.74928       -0.26448        0.13712
  S       0.25900        1.96363       -0.87948
  Fe      1.36530        0.16699       -0.08479
  Fe     -0.98336        0.07716       -1.33075
  Fe     -0.74207       -1.40930        0.56876
  S       0.62240       -1.60529       -1.22978
  O       3.06698        0.26712       -0.06469
  O       4.15836       -0.28341        0.26646
