# Supplementary material for: First-Principles Perspective on Gas Adsorption by [Fe4S4]-Based Metal–Organic Frameworks
Source: Langmuir. 2022 Dec 29;39(1):389–94. doi: 10.1021/acs.langmuir.2c02609 (PMC9835974; doi:10.1021/acs.langmuir.2c02609)
Supplement: Supplementary file 2 — la2c02609_si_002.zip [file la2c02609_si_002.zip › PES-species/oxidation/TSoCLN2-13tet.xyz]

     10
Job 2 : Frequencies
  Fe      1.29353       -1.19651       -0.00571
  S      -0.69373       -2.06336       -0.00179
  S       1.34484       -0.00038        1.90862
  S       1.31838        0.00060       -1.92055
  Fe     -0.89844        0.00019       -1.16322
  Fe      1.29306        1.19687       -0.00508
  Fe     -0.87526       -0.00033        1.17035
  S      -0.69449        2.06324       -0.00094
  O      -2.60299       -0.00027       -0.80618
  O      -2.58890       -0.00062        0.84740
