# Supplementary material for: First-Principles Perspective on Gas Adsorption by [Fe4S4]-Based Metal–Organic Frameworks
Source: Langmuir. 2022 Dec 29;39(1):389–94. doi: 10.1021/acs.langmuir.2c02609 (PMC9835974; doi:10.1021/acs.langmuir.2c02609)
Supplement: Supplementary file 2 — la2c02609_si_002.zip [file la2c02609_si_002.zip › PES-species/oxidation/TSoCLP1-11tet.xyz]

     10
Job 2 : Frequencies
  Fe     -1.35748        0.62830        1.00966
  S       0.73623        0.97344        1.64518
  S      -1.70170       -1.55707        0.62386
  S      -1.07082        1.85003       -0.87122
  Fe      1.01202        0.88618       -0.63550
  Fe     -1.20021       -0.36457       -1.21243
  Fe      0.51343       -1.12031        0.79744
  S       0.80295       -1.25212       -1.42584
  O       2.82311        0.46280       -0.24831
  O       2.99838       -0.58759        0.43704
