# Supplementary material for: First-Principles Perspective on Gas Adsorption by [Fe4S4]-Based Metal–Organic Frameworks
Source: Langmuir. 2022 Dec 29;39(1):389–94. doi: 10.1021/acs.langmuir.2c02609 (PMC9835974; doi:10.1021/acs.langmuir.2c02609)
Supplement: Supplementary file 2 — la2c02609_si_002.zip [file la2c02609_si_002.zip › PES-species/oxidation/TSoCLP2-13tet.xyz]

     10
Job 2 : Frequencies
  Fe      1.36596        0.00103       -1.17274
  S      -0.72725       -0.00048       -1.90381
  S       1.33122       -1.94746       -0.00113
  S       1.32995        1.94815        0.00066
  Fe     -0.93520        1.24106       -0.00017
  Fe      1.36701       -0.00028        1.17201
  Fe     -0.93398       -1.24116        0.00032
  S      -0.72571       -0.00062        1.90449
  O      -2.61222        0.82670        0.00103
  O      -2.61152       -0.82798        0.00046
