# Supplementary material for: First-Principles Perspective on Gas Adsorption by [Fe4S4]-Based Metal–Organic Frameworks
Source: Langmuir. 2022 Dec 29;39(1):389–94. doi: 10.1021/acs.langmuir.2c02609 (PMC9835974; doi:10.1021/acs.langmuir.2c02609)
Supplement: Supplementary file 2 — la2c02609_si_002.zip [file la2c02609_si_002.zip › PES-species/oxidation/TSoCMOF1-11tet.xyz]

     44
Job 2 : Frequencies
  Fe      1.08795       -0.70045        0.94944
  S      -0.95941       -0.94438        1.76466
  S      -0.81223        0.64313       -1.67429
  S       0.93904       -2.25244       -0.66761
  Fe     -0.99226       -1.29624       -0.48045
  Fe      1.18025        1.09481       -0.74301
  Fe     -1.06450        1.03610        0.54992
  S       0.92906        1.51233        1.47709
  C       5.15926       -0.10211       -0.06096
  C       5.83879       -0.96335        0.82104
  C       7.22781       -1.04488        0.77795
  C       7.95192       -0.26858       -0.14487
  C       7.27326        0.59172       -1.02689
  C       5.88218        0.67414       -0.98463
  H       5.26350       -1.56059        1.52994
  H       7.77681       -1.70577        1.45136
  H       7.84032        1.19082       -1.74019
  H       5.34028        1.33541       -1.66225
  C      -7.86588       -0.32381       -0.16814
  C      -7.20351        0.81522        0.32550
  C      -5.81042        0.85140        0.35558
  C      -5.06920       -0.25041       -0.10799
  C      -5.73113       -1.38908       -0.60301
  C      -7.12308       -1.42419       -0.63139
  H      -7.78507        1.66613        0.68195
  H      -5.28012        1.72709        0.73281
  H      -5.14157       -2.23492       -0.95939
  H      -7.65917       -2.29659       -1.00987
  C      -9.35394       -0.41658       -0.22334
  C      -3.58220       -0.20978       -0.07233
  C       3.67815       -0.01443       -0.01757
  C       9.43860       -0.39654       -0.14587
  O      -9.97624       -1.37756       -0.64197
  O      -9.96856        0.70681        0.25228
  O      -3.02400        0.82582        0.41953
  O      -2.94081       -1.22101       -0.54772
  O       3.08641        0.75359       -0.87018
  O       3.05118       -0.70170        0.85475
  O      10.03383        0.40057       -1.08187
  O      10.07429       -1.12469        0.59659
  H     -10.92881        0.54124        0.17093
  H      10.99487        0.24107       -0.99748
  O      -1.36219        2.85399        0.25781
  O      -0.43961        3.57114       -0.28012
