# Supplementary material for: First-Principles Perspective on Gas Adsorption by [Fe4S4]-Based Metal–Organic Frameworks
Source: Langmuir. 2022 Dec 29;39(1):389–94. doi: 10.1021/acs.langmuir.2c02609 (PMC9835974; doi:10.1021/acs.langmuir.2c02609)
Supplement: Supplementary file 2 — la2c02609_si_002.zip [file la2c02609_si_002.zip › PES-species/oxidation/TSoCMOF2-13tet.xyz]

     44
Job 2 : Frequencies
  Fe      1.10717       -0.68806        1.33812
  S      -0.99938       -0.82201        2.13417
  S      -0.30501        0.03403       -1.94566
  S       0.90975       -2.42651        0.02516
  Fe     -0.86700       -1.14273       -0.17328
  Fe      0.98691        1.28797       -0.56819
  Fe     -1.14824        1.14589        0.93173
  S       0.93194        1.57148        1.71978
  C       4.99698       -0.08179       -0.13478
  C       5.80463       -0.80763        0.76088
  C       7.17796       -0.88750        0.54657
  C       7.75696       -0.24598       -0.56295
  C       6.94955        0.47736       -1.45963
  C       5.57459        0.55923       -1.24571
  H       5.34079       -1.30146        1.61587
  H       7.82528       -1.44410        1.22686
  H       7.40478        0.97086       -2.31896
  H       4.93350        1.11362       -1.93252
  C      -7.76742       -0.31343       -0.58262
  C      -7.19525        0.80408        0.05245
  C      -5.81619        0.86305        0.24665
  C      -4.99922       -0.19393       -0.19307
  C      -5.57077       -1.31036       -0.83108
  C      -6.94873       -1.36842       -1.02332
  H      -7.83524        1.62024        0.38942
  H      -5.35597        1.72320        0.73507
  H      -4.92258       -2.12009       -1.16922
  H      -7.41549       -2.22402       -1.51500
  C      -9.23658       -0.42924       -0.81566
  C      -3.52975       -0.13246        0.01647
  C       3.53183        0.00368        0.09085
  C       9.23402       -0.36581       -0.74257
  O      -9.78235       -1.37313       -1.36064
  O      -9.92962        0.65095       -0.34773
  O      -3.04690        0.89065        0.61567
  O      -2.81033       -1.10383       -0.41051
  O       2.82472        0.65745       -0.75875
  O       3.04325       -0.57287        1.12414
  O       9.68307        0.29447       -1.85018
  O       9.97684       -0.97932        0.00377
  H     -10.86971        0.47386       -0.55022
  H      10.65042        0.15322       -1.87347
  O      -1.16915        2.78476        0.03311
  O      -0.06180        2.77813       -0.80081
