# Supplementary material for: First-Principles Perspective on Gas Adsorption by [Fe4S4]-Based Metal–Organic Frameworks
Source: Langmuir. 2022 Dec 29;39(1):389–94. doi: 10.1021/acs.langmuir.2c02609 (PMC9835974; doi:10.1021/acs.langmuir.2c02609)
Supplement: Supplementary file 2 — la2c02609_si_002.zip [file la2c02609_si_002.zip › PES-species/oxidation/TSoCMOF3-13tet.xyz]

     44
Job 2 : Frequencies
  Fe      1.13830       -0.96328       -0.99947
  S      -0.96070       -1.19655       -1.78269
  S      -0.74417        2.51937        0.46062
  S       0.96072        1.19663       -1.78264
  Fe     -1.13828        0.96334       -0.99945
  Fe      0.97227        1.08344        0.57723
  Fe     -0.97234       -1.08358        0.57718
  S       0.74419       -2.51941        0.46054
  C       5.08413        0.01923        0.06079
  C       5.83622       -0.90334       -0.69004
  C       7.22504       -0.90977       -0.58920
  C       7.87427        0.00203        0.26189
  C       7.12196        0.92234        1.01461
  C       5.73179        0.93070        0.91413
  H       5.31887       -1.60597       -1.34473
  H       7.83048       -1.61522       -1.16140
  H       7.63163        1.62495        1.67476
  H       5.13221        1.63498        1.49270
  C      -7.87425       -0.00193        0.26186
  C      -7.12198       -0.92194        1.01499
  C      -5.73180       -0.93037        0.91453
  C      -5.08411       -0.01929        0.06079
  C      -5.83617        0.90297       -0.69044
  C      -7.22498        0.90949       -0.58961
  H      -7.63167       -1.62425        1.67543
  H      -5.13224       -1.63441        1.49342
  H      -5.31879        1.60530       -1.34543
  H      -7.83040        1.61474       -1.16209
  C      -9.36437        0.05153        0.33054
  C      -3.60216       -0.03328       -0.04256
  C       3.60218        0.03313       -0.04259
  C       9.36439       -0.05129        0.33052
  O     -10.06151        0.82737       -0.29990
  O      -9.88373       -0.87523        1.18840
  O      -2.94885       -0.88730        0.63908
  O      -3.04876        0.82688       -0.82929
  O       2.94880        0.88698        0.63920
  O       3.04885       -0.82692       -0.82950
  O       9.88365        0.87506        1.18888
  O      10.06162       -0.82670       -0.30035
  H     -10.85367       -0.75462        1.15890
  H      10.85362        0.75465        1.15924
  O      -0.73890       -0.45441        2.14557
  O       0.73876        0.45428        2.14565
